# Supplementary material for: The venus kinase receptor (VKR) family: structure and evolution
Source: BMC Genomics. 2013 May 30;14:361. doi: 10.1186/1471-2164-14-361 (PMC3703292; doi:10.1186/1471-2164-14-361)
Supplement: Additional file 1 — FastA text file containing the full length sequences of the 40 VKR proteins aligned using the Clustal W algorithm. For VKR abbreviations, see Table 1. [file 1471-2164-14-361-S1.fas]

>PbVKR
------------------------------------MLRPGSIVGLLVLAAALKIGDSNRCLTMLEEVNP-------------------------------------------------KRVIHHEGHFLNIEFE---VSRRVTQRLASQIMKIFLTEVLGYTGVVIVEKDDRFNASEVFARLSEMPTYTTYRIF--------PETMVNMEVWIPPQQDTSPLLNKYDVKECGSIAPPGHFGWFVPEALA-------------RPDDSWLVFTRLETASRFVVDEAYLPIVKNFMRSSPNTTGRNTTEEYYCREYFCQHGMYVPEQCHGQGQ-RRPPNCALLLAEYPD-VTRFVKDHIDQLKLYVKVAWVGPNLRNLTKYLTKEYM----QNASTFTETR------------------EFMTIDFPRC---------------------GTKKKTIGCAYESNRLTKLVWGRLEMIAK-IAFQAINRAKFTREMYEDLITRR------------------IRS-VDASDEDIACDWLKDNLNYTLAKWKPNND----DKNTLYVGGIFPMSGNSY--------------------------------------------------------------------------------------------MAKSIVIAARMAKEVINVNNTLLRDYNLTLLASDGQCKSDMVMKSFIDYIIH-NYYEKLVGVL------GPACSETIEPLVG---VSKHYRTVIISYSAEGSSFDDRTKYPYFFRTIGENKQYKH-----------VYVQLFQRLGWHRVASLTEDGQKYTEYISYMQDMLRDNSIDFVANVKFPRE-------------READVMTKY-LQNLKEKRA--------RIIIADIY-GEVARQVMCQAY---KLEMTAVQGYVWFLPLWLQPQWYDTDHYNEIGE---------------EVPCTTGEMMKAING-HLGLSHAYFARDDDIMQE---------GITVREWRDRYENICRTQN--------------------------------------------------------------------------------------QQPSNYAGYAYDAMWTYAYAMDRLIRENQSYVFDLHSDHTVNRLTHIIGETDFYG-----------------------------VSGRIKFLG---------GPSRYSVINIVQFIDNETRVVGNFYPNIS--EAKHEVTGGFLDLNIS------------------------------------------------------------------AFTWLSET--MPDDGSEP-PSRCVLSGLAELLDVSCEVAIVVANIIG-FGLLGVVLIGSFIFIK--RNYDK---KMQMHEKYMKSWGI-LTQMDT---SSLDEWEIPRDRVVINRKLGEGAFGTVYGGEA--FFTEKGWLAVAVKTLKVGSSTDEKLDFLSEVEVMKKFEHPNIIKLLGVCIK--CEPVLTVMEFMLYGDLKTYLLARRHLVNDRSYED--------SDEISNKKLTAMALDVARALSYLAQLKYVHR----DIASRNCLVNAQRVVKLGDFGMTRPMYEN-----DYYKFNRK-------------------------------------GMLPVRWMSPESLALGIFTPASDVWSYGVLLYEIVTFGSFPFQGMSNNEVLTHVKA---GNCLTAPKKIKIQLEN--------------------------------------LMYSCWNVEHTKRPTAPEIVDFLAMNPRIIAPCLDVPLSSVQLEHTAQLDIQLSE-SNRKFSIPWPSQRLSSQTHG---LKFPNSPTPLLLDLNGQDDDQTLDSLIN-QSCEQDSSSPLLDPTRAS-------------ILKQAWLHGEDSNIKDNEPHRYVN--------------------------------------------------------------------------------LQPGMLKLTEP----CSNGSAG-NIQMEER--------------------------------------------TSGVTEKKSTDDVSVL-----------------------------------------------------------------------------------------------------------------------------------------------------------------------------------------------------------------------------------------------------------------------------------------------------------
>SiVKR
--------------------------------------------------------------------------------------------------------------------------------------------------------------------------------------------------------------MVNMEVWIPPQEDTTLLLDKYNVKECGSIAPPGHFGWFIPETLT-------------RSDDSWLVFSKLETASRFAVDETYLPKVKKLMIN-------ANTGEYYCHETFCQHGMYIPEQCHGQGQ-QKPPNCALLLAEYSD-VTRFIKEHIDQMKLYVKVAWVGPNLRNLTKYLTREYT-QLAQNSSASIGNRSLVILHYTPSSVIPNE-QEFNEIDFPHC---------------------GTKKGPPDCAYEMNRLTKLVWNKLATIAK-VAFEAINRVKFNREMYEDLIARR------------------IRAPVNATDEDVACDWLKDNLNYTLKEWKPKND----GKNNLHVGGIFPMNGNSY--------------------------------------------------------------------------------------------TARSIVISALMAKEVINQNNTLLRDYNLNLLVSDGQCKSDMVMKSFIDYIVH-NFYQKLIGVL------GPACSETVEPLVG---VSKHYRTVIISYSAEGSSFDDRTKYPYFFRTIGENKQYKH-----------VYVQLLQRLRWRRVASLTEDGQKYTEYISYMQDMLRDNSIDFVANVKFPRE-------------REVDVMTKY-LQGLKEKRA--------KIIIADVY-GEVARQVMCEAY---KLEMTAVQGYVWFLPLWLQPQWYDTDHYNKEGE---------------QVPCTTSEMMNAING-HLGLSHAYFARDDDIMQE---------GITVREWRERYENTCRAQN--------------------------------------------------------------------------------------LTPSNYAGYAYDAMWTYAYAVDRLIRENQSYYFELHSEHSVNRLTQIIGETDFYG-----------------------------VSGRIKFLG---------GPSRYSVINIVQFIDNETRIVGNFYPNIS--ETKNEVTGGVLDLNTS------------------------------------------------------------------SFVWLSET--MPDDGSEP-PSRCVLGGLAELLDVSCEVAIVVANIIG-FGLLGAVLIVSFIIIK--RNYDK---KMQIHEKYMKSLGI-LSQMDT---SSLDVWEIPRERVVINRKLGEGAFGTVYGGEA--FFPEKGWLAVAVKTLKVGSSTDEKLDFLSEVEVMKKFEHSNIIKLLGVCIK--CEPVLTVMEFMLYGDLKTYLLARRHLVNDRSYED--------SDEISNKKLTAMALDVARALSYLAQLKYIHR----DVASRNCLVNAQRVVKLGDFGMTRPMYEN-----DYYKFNRK-------------------------------------GMLPVRWMSPESLALGIFTPASDVWSYGVLLYEIVTFGSFPFQGMSNNEVLTHVKA---GNCLTAPKKIKSQLEN--------------------------------------LMYSCWNVDHTKRPSAPEIVDFLALNPRIIAPCLDVPLSSVQLEHTAQLDIQLTE-TNRKFSILWP-HRSSSQTQET--LKFPNSPTPLLLDLNGLDDDQTLDSLIS-QSCEQDSSSPLLDSTRAS-------------VLKQAWLHG-NSNVKDNEPHRYVN--------------------------------------------------------------------------------LQPGMLKLPCELNAPGKNGSAG-NIQMEER--------------------------------------------TSMLPEKKSTDDVSVL-----------------------------------------------------------------------------------------------------------------------------------------------------------------------------------------------------------------------------------------------------------------------------------------------------------
>HsVKR
------------------------------------MLRPGSVAGLLVLVAVLKIADSNRCLTMLEGKSPSLSPARSDSQSALESFAFAADIRDVVSGRFNLAAESENRSSEIEGRFPERGVIHYEGQTLNIQFE---VSRRVTQRMASEIMKIFLVEVLGYTGVAVVEKDSRFDATEAFERLS-EIVYQRYTGHRV-----FPETTVNMEVWISPQQDTTPLLNRYDVKECGSVAPPGHFGWFVPEALS-------------RPDDTWLVFSKLETAGKFAIDEAYLPIVKNFTIN-------PETWDYYCQAVFCQHGMYVPEQCQGQEQ-QRPPSCALLLAGYPD-ETGFVKEHIDEMKLYVKVAWVGPSLRHLSKYLTKEYMQLTRNSSAPVGDNRSLVILHYSPSSVIPNE-KEFATIDFPRC---------------------GSKNSTISCSYETNRLTKLVWGRLEMIAR-LAFEAINRAKFSRTMYEDLIARR------------------SRAASGVPDEQVACDWLKDNLNYTLARWMPNND----NKNTLFVGGIFPMSGTSY--------------------------------------------------------------------------------------------QAKSIVVAASMAKHAINANNTLLRDYTLSLLASDGQCKSDMVMKSFIDYIVH-NYYEKLVGVL------GPACSETVEPLVG---VSKHYKTVIISYSAEGSSFNDRARYPYFFRTIGENKQYKH-----------VYLQLLQKFGWHRVASLTEDGQKYTEYISYMQDMLRDNGIVFVATAKFPRE-------------REVDVMTKY-LQDLKERRA--------KIIIADVY-DGVVRQVMCEAY---KLDMTAVQGYVWFLPLWLQQKWYDTDYYNQQGE---------------QVPCTTVEMTRAING-YLGLSHAYFARDDDIMQE---------GITVREWRTRYENSCLAQQ--------------------------------------------------------------------------------------QQPSNYAGYAYDAMWTYAYAMDRLIHENQSYVFDLHSDQTINRLTDIIGETDFNG-----------------------------VSGRIKFLG---------GPSRYSVINVVQFIDNDTRVVGNFYPNIS--EEKHDVIGGTLDLNMS------------------------------------------------------------------ALVWLSET--MPDDGSEA-PSRCVLAGLAELLGVSCEVAIVIVNVIG-FGLFGIILFIGFIFIK--RKYEK---KVRLHEKYMKSLGIHITQADT---SSLDTWEIPRDRVVINRKLGEGAFGTVYGGEA--FFPEKGWLAIAVKTLKVGSSTDEKLDFLSEVEVMKRFEHKNIIKLLGVCIK--CEPVLTVMEFMLYGDLKTYLLGRRHLVNDQNYED--------SDEISNKKLTAMALDIARALSYLAQLKYVHRQVHLDVASRNCLVNAQRVVKLGDFGMTRPMYEN-----DYYKFNRK-------------------------------------GMLPVRWMSPESLGLGIFTPASDVWSYGVLLYEIVTFGSFPFQGMSNNEVLSHVKA---GNSLTVPKKVKPLLEN--------------------------------------LMYSCWNVDHSKRPTAPYIVDFLATNPRIVSPCLDVPLASVQLENTGQLDIQLTE-NIRKFSLSWPSQRPPSQVHG---SKSLDSPTPLLLDLNCQDDEHNLDSLLAGQSYEQDSSSPLLDPLRTS-------------VLKQTWLQENATDVKDSQAHRYVN--------------------------------------------------------------------------------LQPGMLKLAGEA---AMNGSAGNNIQMEER--------------------------------------------TSMLHEKKSSDDVSVL-----------------------------------------------------------------------------------------------------------------------------------------------------------------------------------------------------------------------------------------------------------------------------------------------------------
>AcVKR
-----------------------------------------------------------------------------------------------------------------------------------------------------------------------------------------------------------------MEVWIPPQQDTSPLLSKYDVKECGSIAPPGHFGWFVPETLT-------------RPDDNWLIFSKLETASRFAVDEAYLPIVKKFMIN-------TQTGEYYCHEAFCQHGMYIPEQCHGQGQ-QKSPNCALLLAEYSD-VTRFIKEHIDQMKLYVKVVWVGPNLKHLIKYLTKEYEHMLAQNSSASIENRSLVILHYTPSSVIPNE-KEFTTIDFPRC---------------------GMKNDSIGCMYESNRLTKLVWSRLEAIAK-IAFQAINRAKFSREMYEILITRR------------------LQASMNVSDEQIACDWLKDNLKYVLTEWKPSND----DKNTLFVGGIFPMSGNSY--------------------------------------------------------------------------------------------MAKSIVIAAKMAKEVINVNNTLLRDYNLTLLASDGQCKSDMVMKSFIDYIIH-NFYRKLVGVL------GPACSETVEPLVG---VSKYYRTVIISYSAEGSSFDDRTKYPYFFRTIGENKQYKH-----------VYVQLLQRLGWHRVASLTEDGQKYTEYISYMQDMLRDNSIDFVANVKFPRE-------------READVMTKY-LQSLKEKRA--------RIIIADVY-GEVARQVMCEAY---KLEMTAVQGYVWFLPLWLRPQWYDTDYYNKKGE---------------VVPCTTNEMMKAING-HLGLSHAYFARDDDIMQE---------GITVREWRERYENICRIQN--------------------------------------------------------------------------------------QQPSNYAGYAYDAMWTYAYAIDRLIRENQSYVFDLHSNHTVNRLTHIIGETDFYG-----------------------------VSGRIKFLG---------GPSRYSVINIVQFVDNETNIVGNFYPNIS--ETKHEVMGGILELNIS------------------------------------------------------------------AFVWLSET--MPDDGSEP-PSRCVLGGLAELLDVSCEVAIIVANIIG-FGLLGAVLIVSFIIIK--RNYDK---KMQIHEKYMKSLGI-LSQIDT---SSLDVWEIPRDRVVINRKIGEGAFGTVYGGEA--FFSEKGWLAVAVKTLKVGSSTDEKLDFLSEVEVMKKFEHSNIIKLLGVCIK--SEPVLTVMEFMLYGDLKTYLLARRHLVNDRSYED--------SDEISNKKLTAMALDVARALSYLAQLKYVHR----DVASRNCLVNVQRVVKLGDFGMTRPMYEN-----DYYKFNRK-------------------------------------GMLPVRWMSPESLALGIFTPASDVWSYGVLLYEIVTFGSFPFQGMSNNEVLTHVKA---GNCLTAPKKIKLQLEN--------------------------------------LMYSCWNVDHSKRPSAPEIVDFLALNPRIIAPCLDVPLSSVQLEHTAQLDIQLSE-NNRKFSLLWP-QRQSSQTQG---LKIPNSPTPLLLDLNGQDDDQTLDSLIC-QSCEQDSSSPLLDSTRAS-------------VLKQTWLHG-DSDVKNKEPHKYVN--------------------------------------------------------------------------------LQPSMLKISCE---PGRNGSAG-NIQMEER--------------------------------------------TSMLLEKKNTDDVSML-----------------------------------------------------------------------------------------------------------------------------------------------------------------------------------------------------------------------------------------------------------------------------------------------------------
>LhVKR
-------------------------------------------------------------------------------------------------------------------------------------------------------MKIFLTEVLGYTGVAIVEKDDRFNVSEVFARLSDMPTKDT--EHRV-----FPDTMVNMEVWIPPQQDTLPLLNKYNVKECGLIAPPGHFGWFVPEVLA-------------RPDDNWMIFSKLETASRFAIDEAYLPLVKNFTMD-------SVTADYYCHEDFCQYGMYVPEQCQGQKQ-RRTSTCALLLAEYPD-VTRFVKKHIDQMKLYVKVAWVGPNLSLLTRHLTKEYIH-LAQNSSSATENRSLVILHYSPSSVIPND-REFVTIDFPRC---------------------GTRKDSINCAYESNRLTKLVWGRLETIAT-IAFQAINRAKFDREMYEDLIVRR------------------TRSPSIVSDEQIACGWLKDNLNYTLTEWKPNNE----YKNTLFVGGIFPMSGNSY--------------------------------------------------------------------------------------------MAKSIVIAAKMAKQAINDNNTLLRDYNLTLLASDGQCKSDMVMKSFIDYIIH-NYYQKLVGVL------GPACSETVEPLVG---VSKHYKTVIISYSAEGSSFDDRSKYPYFFRTIGENKQYRH-----------VYLQLLQRMHWHRVASLTEDGQKYTEYISYMQDILRDNGITFVANIKFPRE-------------REPDVMTKY-LQDLKDKRA--------RIIIADVY-NEVARQVMCEAY---KLDMTATQGYVWFLPLWLRQQWYDTDYYNQLGE---------------EIQCTTKEMIKAING-YLGLSHAYFARNDDMMQE---------GITVREWRERYEEVCRTQN--------------------------------------------------------------------------------------QQPSDYAGYAYDAMWTYAYAMDRLIHENQSYVFDLHSDQTVNRLTHIIGETDFYG-----------------------------VSGRIKFRG---------GPSRYSVINIVQFIDNETRVVGNFYPNIS--DTKHEVIGGTLDLNTS------------------------------------------------------------------AIVWLSET--MPDDGSEP-PPRCVLSGLAELLDVSCEVAIVVANIIG-FGLLGAILIVGFIIVK--RKYDE---KVRLHEKYMKSIGIDLSQTDS---SSLDVWEIPRDRVVINRKLGEGAFGTVYGGEA--FFPQKGWLAVAVKTLKVGSSTDEKLDFLSEVEVMKRFEHKNIIKLLGVCIK--CEPVLTVMEFMLYGDLKTYLLARRHLVNDRSYED--------SDEISNKKLTAMALDVARALSYLAQLKYVHR----DVASRNCLVNAQRVVKLGDFGMTRPMYEN-----DYYRFNRK-------------------------------------GES----------------------TQYELLFILQRYNS------TRYELKKFLPQ---ACCR----------EN--------------------------------------LMYSCWNVDHTKRPTAPEIVDFLATNPRIIAPCLDVPLSSVQLEHTAQVDIQLTE-NNRKVSFSWPSQRQSLQSGG---LKQLNSPTSLLLDLNGQDDDQNQDSLIN-QSCEQDSSSPLLDSTRVS-------------VLKQTWLQENFNNVKDNQAHRYVN--------------------------------------------------------------------------------LQPGILKLGYEP---NMNGSAG-NIQLEER--------------------------------------------TSMLPERKSTDNALVYTGEAAYLVTVKVIPKGSLTSPESIAVLWQPKEYKRKELFFAIAKFRDEAKETIDIRALFNSSVAFCSICKTDSQGRRDTHRIALYPLFLPFTFCRFIVREEASAFECRSGVLRVAMFA-------------------------------------------------------------------------------------------------------------------------------------------------------------------------------------
>MrVKR
-----------------------------------------------------------------------------------------------------------------------------------------------------------------------------------------------------------------MEVWIPPQLDTMPLLNANDVKECGSIAPPGHFGWFVPKSLS-------------RLGDSWITFTRPETATRFDVDEHTLNRIQNFTVN-------PINKTYYCTEPFCQQGMYVPERCQGQ-------SCALLLTSYPN-VTDYVKSHIDSLKLFVKVVWVGPNLKYLTETLTREYS----------TANRSLVILHWTPSSVVPNE-RDFATIEFARC---------------------SNKLSEAGCNYESNRLTKLVWARLEYIAK-LAFEAINHAKFTGEMYEDLINRY------------------NTLSRKMDEEEIACGWLKDNLNYTLQEWMPNNA----DKNVLYVGGIFPMSEAFY--------------------------------------------------------------------------------------------SGKSILIAAKMAKEAINVNNTVLRDYNLALLANDGQCKSDMVMRSFIDYIVH-NQYDKLVGVL------GPACSETVEPLVG---VSKHYKTVIISYSAEGSSFNDRTKYPYFFRTIGENKQYKH-----------VYLQLLKKLGWRRVASLTEDGQKYTEYISYMQDMLRDNGIVFVANAKFPRE-------------READVMTKY-LQDLKQKRA--------KIIIADVY-DQVARQVMCEAY---RLEMTAVQGYVWFLPLWLRPEWYDTDRYNQEGE---------------QVPCNTMEMSKAING-HLGLSHAYFAPDDDVMQE---------GITVRQWRDRYELYCHKKR--------------------------------------------------------------------------------------QPPSNYAGFAYDAMWTYAYAMDRLLRENQSYVFDLHSTQTINRLTDIIGQTDFQG-----------------------------VSGRIKFFG---------GPSRYSVINIVQFVNNETRLVGNFYPNVS--ETKHEVIGGRLDLNVS------------------------------------------------------------------ALVWLSHT--MPDDGSEP-PPRCVIAGFADFLNVSCEVAFVIVNFLG-FGLLGVILIIGFIILK--RKYER---KVRFHEQYIKSLGLDFAHADT---SDLDKWEIPRDRVVINRKLGEGAFGTVYGGEA--FFPEKGWLAVAVKTLKVGSSTDEKLDFLSEVEVMKRFEHKNIIKLLGVCIK--GEPVLTVMEFMLYGDLKTYLLARRHLVNDHNYED--------SDEISNKKLTAMALDVARALSYLAQMKYVHR----DIASRNCLVNAQRVVKLGDFGMTRPMYEN-----DYYKFNRKGMKLQMYTVFTSLSHFGVIKYYVALSAMIVSTNDDGLGMLPVRWMAPESLGLGIFSPASDVWSYGVLLYEIITFGSFPFQGMSNNEVLSHVKA---GNSLTVPKGVKLQLEN--------------------------------------LMYSCWRVDHTKRPTAPEIVEFLATNPRILSPCLDVPLASVQIEHTGQLEMQLPE-TFRKFSLSWSSQNHQTARSSTSASNPLETPNPPLLDINYQDDKPNQESLLGDAVSDVDSAKPLLMNSSNG-------------SSALIVNMQ-NFKRNEEQPHRYVN--------------------------------------------------------------------------------IQPGALTSFDSA---TRGQKDVANIQMEER--------------------------------------------NAMLPQHRNSEDVSIL-----------------------------------------------------------------------------------------------------------------------------------------------------------------------------------------------------------------------------------------------------------------------------------------------------------
>AfVKR
-----------------------------------------------------MIRLSKRYRNLMTHK------------------------------------------------------VEETSVIFVFEFD---RAKTGEYLKQLVIPTTCARALLRRCKQTTHLRQEAEKERDRAVRRCRFLSSISP----------ILIGGENQDVEVWIYTGRVGLSDHRENRDLKSMSDHAR-----------------------RRSDSWIIFTELEKASRFEMDESTLESIRNFTID-------PKTKTYYCQESYCQQGMYIPEWCQGK-------PCALLLTSYID-VTNFVKDHIDQMKLYVKVIWFGSNLKHVIK-LAEKLLF---DRNSSTSTDRSLVFLHWTPSTVIPNE-REFVSIDFPRC---------------------SATNSEIGCKYESNRLTKLVWAKLEYAAK-LAYEAINHAKFTREMYEDLINRR------------------NDDL-SRNEEEIACDWLRDNLNYTLNLWMPNTA----DKNILYVGGIFPMSETFY--------------------------------------------------------------------------------------------SGKAILVAAMLAKEAINVNNTILRDYNFTLLVNDGQCKSDMVMRSFIDYIVH-NQYEKLVGVL------GPACSETVEPLVG---VSKHYKTVVISYSAEGSSFNDRTKYPYFFRTIGENKQYKH-----------VYLQLLKKLGWKRVASLTEDGQKYTEYISYMQDLFRDNGIVFVANAKFPRE-------------REPIVMTKY-LQDFKQKKA--------KIIIADVY-DQAARQVMCNAY---KLEMTAVQGYVWFLPLWLRPEWYDTDRYNQKGE---------------QVPCTTAEMSKAING-YLGLSHAYFAPDNDIMQE---------GITVRQWRDRYELYCQKKN--------------------------------------------------------------------------------------QPPSNYAGYAYDAMWTYAYAMDRLLRENQSYVFDLHSNHTINRLTDIIGETDFYG-----------------------------------------------------------HINNETRLVGNFYPNVS--EKQHEVSGGKLDLNVS------------------------------------------------------------------SLVWLSRT--MPDDGSEP-PQRCVIGGFADFMNVSCEVAFVIVNIFG-FSLLGIFLIIGFIIIK--RRYER---KVREQREYLKSMGISYACDDS---SDLDKWEIPRHRVVINRKLGEGAFGTVYGGEA--FFPEKGWLAVAVKTLKIGSTTEEKLDFLSEVEVMKQFDHKNIIKLLGVCIK--SEPVLTVMEFMLYGDLKTYLLARRHLVNDNSYED--------SDEISNRKLTAMALDVARALSYLAQSKYVHR----DIASRNCLVNAQRVVKLGDFGMTRLMYEN-----DYYKFNRR-------------------------------------GMLPVRWMAPESLGLGIFTPASDVWSYGVLLYEIITFGSFPFQGMSNTEVLNHVKN---GNSLMVPKGVKIQLEN--------------------------------------LMYSCWRLDHVKRPTAPEIVEFLATNPRILSPCLDVPLASVQIEHTGQLDIELPE-NLRKFSLSWPPQN--STTLTTSTSSPFGIPYPPLLDINDHDDKPTQNSIIGNGIADIESSRPLLMNANES-------------SSDLPMILQ-SFKQKEESAHKYVN--------------------------------------------------------------------------------IQPGISTNCDYS---SDQNG--GNIQMEER--------------------------------------------RAILPENRKSEDVSIL-----------------------------------------------------------------------------------------------------------------------------------------------------------------------------------------------------------------------------------------------------------------------------------------------------------
>AmVKR
-----------------------------------------------------KIVISNRCLTMLEDVNP-------------------------------------------------KRVIHLDGQPLNINFE---VSRRVTQRLATIIMKIFLTEVLGYSKVSIYEKEDEFRAEETFSRLSDDIMFSSK----------LPM--VNMEVWIPPHLDTMPLLNSHEVKECGSIAPPGRFGWFVPTALS-------------RRNDNWIIFTELEKASRFEMDESTLDSIRNFTID-------PKTSTYYCQESYCQQGMYIPEWCQGK-------PCALLLTSYID-VTNLVKDRIDQMKLYVNVIWFGPNLKHVIK-LAEELMF---DRNSSTSIDRSLVFLHWTPSTVIPNE-RDFVSIDFPRC---------------------GATSSEIGCKYESNRLTKLVWARLEYAAK-LAYEAINRAKFTREMYEDLIDRR------------------NRDS-SMNEEEIACDWLRENLNYTLDAWMPNTA----DKNILYVGGIFPMSETFY--------------------------------------------------------------------------------------------SGKAILVAAMMAKEAINVNNTILRDYNFTLLVNDGQCKSDMVMRSFINYIVH-NQYEKLVGVL------GPACSETVEPLVG---VSKHYKTVVISYSAEGSSFNDRTKYPYFFRTIGENKQYKH-----------VYLQLLKKLGWKRVASLTEDGQKYTEYISYMQDLFRDNGIVFVANAKFPRE-------------REPIVMTKY-LQDFKQKKA--------KIIIADVY-DQAARQVMCNAY---KLEMTAVQGYVWFLPLWLRPEWYDTDRYNQEGE---------------QVPCTTAEMSKAING-YLGLSHAYFAPDNDIMQE---------GITVRQWRDRYELQCQNKE--------------------------------------------------------------------------------------QPPSNYAGYAYDAMWTYAYAMDRLLRENQSYVFDLHSNHTINRLTDIIGETDFYG-----------------------------VSGRIKFFG---------GPSRYSVINIVQHVNNETRLVGNFYPNVS--EKQHEVAGGKLDLNVS------------------------------------------------------------------SLVWLSKS--MPDDGSEP-PQRCVIGGFADFINVSCEVAFVIVNIIG-FTLLGIFLIIGFLIIK--QRYER---KVREQREYLKSMGISYACDDS---SDLDKWEIPRHRVVINRKLGEGAFGTVYGGEA--FFPEKGWLAVAVKTLKIGSSTEEKLDFLSEVEVMKQFEHKNIIKLLGVCIK--SEPVLTVMEFMLYGDLKTYLLARRHLVNDNSYED--------SDEISNKKLTAMALDVARALSYLAQSKYVHR----DIASRNCLVNAQRVVKLGDFGMTRLMYEN-----DYYKFNRR-------------------------------------RMLPVRWMAPESLGLGIFSPASDVWSYGVLLYEIITFGSFPFQGMSNIEVLBHVKS---GNSLMVPKGVKIQLEN--------------------------------------LMYSCWRLDHIKRPTAPEIVEFLATNPRILSPCLDVPLASVQXEHTGQLDIELPE-NLRKFSLSWSPQN--STTRPASTSSPFGVPYPSLLDINDHDDKPIQNSIMGNGIADTESSRPLL--------------------------------------------------------------------------------------------------------------------------------------------------------------------------------------------------------------------------------------------------------------------------------------------------------------------------------------------------------------------------------------------------------------------------------------------------------------------------------------------------------------------------------
>BiVKR
------------------------------------MLRIGSLLTMLVFMTVMKIVVSNRCLVTREEVNP-------------------------------------------------KRLIHMDGQPLNLNFE---VSERVTHRLATIIMKIFLTEVLGYSGVSIFEVEDKFMPNDTFDRLSGDITFNNP----------EQVPMVNMEVWIPTHLDTMSLQNSLDVKECGSIAPPGHFGWFVPVALS-------------RPGDSWIIFTKRETAARFDVDEFTLDNIRNFTIN-------PATKADYCQQSFCQDGLYIPEWCQGK-------PCALLLTSYGN-ITDFVKDHIDQLKLYVKVAWVGPNLKYVTETLTKELLL---IRN--LTHDRSLVFLHWTPSSVVPNE-RDFVTVEFGRC---------------------GTTKLEIECKYESNRLTKLVWSKLEYAAK-LAFEAISHAKFTREMYEDLIYRH------------------NNFSGTVHEEQIACDWLKDNLNYTLKEWMPNTA----DKNILYVGGIFPMNEAFY--------------------------------------------------------------------------------------------SGKSILIAARMAKEAINMNNTVLTNYDLKMLASDGQCKSDMVMRSFIDYIVL-NQYDKLIGVL------GPACSETVEPLVG---VSKHYRTAIISYSAEGSSFNDRTKYPYFFRTIGENKQYKH-----------VYLQLLKKLGWKRVASLTEDGQKYTEYISYMQDILRDNGIAFVANAKFPRE-------------REAVVMTKY-LQDLKQKKA--------KIIIADVY-DQVARQVMCEAY---RLEMTAVQGYVWFLPLWLRPEWYDTDRFNQENE--------------EQVPCTSAQMFKAING-YLGLSHAYFAPDDEIMQE---------GITVRQWRDNYEKSCFNQE--------------------------------------------------------------------------------------QPPSNYAGFAYDAMWTYAYAMDRLLRENQSYVFDLHSEQTINRMTDIIGETDFYG-----------------------------VSGRIKFFG---------GPSRYSVINIVQFVNNKTNLVGNFYPNVS--ETKHEVVGGTLDLNVS------------------------------------------------------------------ALIWLSNS--MPDDGSEP-PQRCVIAGFADFVNVSCEVAFVIVNFLG-FGLLGILVIIGFIVIK--RKYEK---KVRLHEKYIQSLGLDFAHADT---SDLDKWEIPRDRVVINRKLGEGAFGTVYGGEA--LFPEKGWLAVAVKTLKLGSSTEEKLDFLSEVEVMKRFEHKNIIKLLGVCIK--SEPVLTVMEFMLYGDLKTYLLARRHLVNDQNYED--------SDEISNKKLTAMALDVGRALSYLAQLKYVHR----DIASRNCLVNAQRIVKLGDFGMTRPMYEN-----DYYKFNRR-------------------------------------GMLPVRWMAPESLGLGIFTPSSDVWSYGVLLYEIITFGSFPFQGMSNNEVLTHVKN---GNSLRVPKGVKLQLEN--------------------------------------LMYSCWRTDHTKRPTAPEIVDFLATNPRILSPCLDVPLASVQIEHTGQLEIQLNE-NIRKFSLSWPPEN-FTTRSSTSTSSPVAISSPPLLDINGHDDKQNQDTLLGTGLSDVESSRPLLSNSDES-------------SSGPPMILQ-NFKRKDEPAHRYVN--------------------------------------------------------------------------------IQPGMSNSLDHK---NGG-----NVQADER--------------------------------------------VAMLSENRKSEHVSIL-----------------------------------------------------------------------------------------------------------------------------------------------------------------------------------------------------------------------------------------------------------------------------------------------------------
>BtVKR
-------WVSSSENKSRTSEGIILASFLRDEEEKIIMLRIGSLLTMLVFMTTMKIVVSNRCLVTREEDNP-------------------------------------------------KRLIHMDGQPLNLNFE---VSERVTHRLATIIMKIFLTEVLGYSGVSIFEVEDKFMPNDTFDRLSGDITFNN------------QVPMVNMEVWIPTHLDTMSLQNSLDVKECGSIAPPGHFGWFVPVALS-------------RPGDSWIIFTKRETAARFDVDEFTLDNIRNFTIN-------PATKADYCQQSFCQDGLYIPEWCQGK-------PCALLLTSYGN-ITGFVKDHIDQLKLYVKVAWVGPNLKYVTETLTKELLL---MRN--VTHDRSLVFLHWTPSSVVPNE-RDFVTVEFGRC---------------------GTTKLEIECKYESNRLTKLVWSKLEYAAK-LAFEAISHAKFTREMYEDLIYRH------------------NNFSETVHEEQIACDWLKDNLNYTLKEWMPNTA----DKNILYVGGIFPMNEAFY--------------------------------------------------------------------------------------------SGKSILIAARMAKEAINMNNTVLANYDFKMLASDGQCKSDMVMRSFIDYIVL-NQYDKLIGVL------GPACSETVEPLVG---VSKHYRTAIISYSAEGSSFNDRTKYPYFFRTIGENKQYKH-----------VYLQLLKKLGWKRVASLTEDGQKYTEYISYMQDILRDNGIAFVANAKFPRE-------------REAVVMTKY-LQDLKQKKA--------KIIIADVY-DQVARQVMCEAY---RLEMTAVQGYVWFLPLWLRPEWYDTDRFNKENE--------------EQVPCTSAQMFKAING-YLGLSHAYFAPDNEIMQE---------GITVRQWRDNYEKSCLNQQ--------------------------------------------------------------------------------------QPPSNYAGFAYDAMWTYAYAMDRLLRENQSYVFDLHSEQTINRMTDIIGETDFYG-----------------------------VSGRIKFFG---------GPSRYSVINIVQFVNNKTNLVGNFYPNVS--ETKHEVVGGTLDLNVS------------------------------------------------------------------ALVWLSNS--MPDDGSEP-PQRCVIAGFADFVNVSCEVAFVIVNFLG-FGLLGILVIIGFIVIK--RKYEK---KVRLHEKYIQSLGLDFAHADT---SDLDKWEIPRDRVVINRKLGEGAFGTVYGGEA--LFPEKGWLAVAVKTLKLGSSTEEKLDFLSEVEVMKRFEHKNIIKLLGVCIK--SEPVLTVMEFMLYGDLKTYLLARRHLVNDQNYED--------SDEISNXKLTAMALDVGRALSYLAQLKYVHR----DIASRNCLVNAQRIVKLGDFGMTRPMYEN-----DYYKFNRR-------------------------------------GMLPVRWMAPESLGLGIFTPSSDVWSYGVLLYEIITFGSFPFQGMSNNEVLTYVKN---GNSLRVPKGVKLQLEN--------------------------------------LMYSCWRTDHTKRPTAPEIVDFLATNPRILSPCLDVPLASVQIEHTGQLEIQLNE-NIRKFSLSWPPES-FTTRSSTSTSTPVAISSPPLLDISGHDDKLNQDSLLGTGLSDVESSRPLLSNSDET-------------SSGPPMILQ-NFKRKDEPAHRYVN--------------------------------------------------------------------------------IQPGMSNNLDHK---NGG-----NVQAKER--------------------------------------------VDMLSENRKLEHVSIL-----------------------------------------------------------------------------------------------------------------------------------------------------------------------------------------------------------------------------------------------------------------------------------------------------------
>CfVKR
------------------------------------MLRSRSLVGLLILVIVLKTAHSNHCLTNLEEVNP-------------------------------------------------KRIIHHEGHFLNIQFE---VSRRVTHRLTSEIMKIFLTEVLGYTGIGIINKDDKFNASEVFERLSEKPTYNGHKIDNK-----DPETMVNMEVWIPPQQDTSPLLSKYNVKECGSIAPPGHFGWFVPNALA-------------RPDDNWLIFSKLETASRFVIDEA---IIKNSTMN-------PDTRDYYCHEVFCKDGMYIPEQCQSQGQ-RWTPKCALLLAEYPD-VTLFVKEHIDQMKLYVKVAWVGPNLRYLTKNLTEEYIR--SARNSSSIENRSLMILHYSPSSVIPNE-KDFTTIYFPRC---------------------GAK-ESISCAYESNRLTKLVWKRLEMIAK-MAFQSISRAKFSREMYENLIVRR------------------MWAASNVSDEEIACDWLKENLNYTLTEWKPSNE----YKNTLFVGGIFPMTNDSY--------------------------------------------------------------------------------------------IGKSIVIAAKMAKEVINVNNTLLRDYNLTLMANNGQCKSDMVMKSFINYIVQPDYYQKLVGVL------GPACSETVEPLVG---VSKHYKTVIISYSAEGSSFDDRSKYPYFFRTIGENKQYKY-----------VYLQLLQMLGWHRVASLTEDGQKYTEYISYMQDLLRDNGITFVANVKFPRE-------------READVMTNY-LKDLKEKRA--------RIIIADVY-GDVALQVMCEAY---KLEMTAAQGYVWFLPLWLQQQWYNPDYYKQEGK---------------KVHCTMSEMMKAING-HLGLSHAYFARDDSIMQE---------GITVREWRERYENTCRMQDPP------------------------------------------------------------------------------------LQPSNYAGYAYDAMWTYAYAMDRLIHENESYVFDLHSDHTVNRLTTIIGESDFNG-----------------------------VSGRIQFLG---------RPSRYSVINIIQFIDNETRIVGNFYPNIS--EVKHEVIGGTLDLNIS------------------------------------------------------------------AFVWLSET--KPDDGSEP-PARCVLAGLAELLDVSCEVAIVIANIIG-FGLLGAILIIGFIMIK--RKYDE---KVRQHEKYMKSLGIDLSQTDT---SSLDVWEIPRDRVVINRKLGEGAFGTVYGGEA--FFPDKGWLAVAVKTLKVGSSTDEKLDFLSEVEVMKRFEHKNIIRLLGVCIK--CEPVLTVMEFMLYGDLKTFLLARRHLVNDRSYED--------SDEISNKKLTAMALDVARALSYLAQLKYVHR----DVASRNCLVNAQRVVKLGDFGMTRPMYEN-----DYYKFNRK-------------------------------------GMLPVRWMSPESLALGIFTPASDVWSYGVMLYEIVTFGSFPFQGMSNNEVLSHVKA---GNCLTVPKKVKMQLEN--------------------------------------LMYSCWNVDHTKRPSAPEIVDFLATNPRIIAPCLDVPLSSVQLEHTAQLDIQLSE-NNRKFSISWPSQRSDSQTQE---LKSPNSPTSLLLDLNGQDDDQTLDSLLIGISSEQDSSSPLLDSTRAS-------------ILKQMWLQE---NSNDNQAHRYVN--------------------------------------------------------------------------------LQPGMLKLACE---SGRNGSAG-NIQMEEK--------------------------------------------TSILSEKKSTDNMSVL-----------------------------------------------------------------------------------------------------------------------------------------------------------------------------------------------------------------------------------------------------------------------------------------------------------
>AaVKR
---------------------------------------------------------------------------------------------------------------------NQLPRFASRNQNDSIAIQ---VSRRYTHQIISRIYGIFLREILGYRNVKLVDLYERMHDIERE--RLFVTLENLVS----------GTNWPEPTIDLEVWMLSDYHIIPPEIEEAGSITHPGRFGLFIPKPLIRKEDIFPKLYPYTMFQEDLNNPKYYELIKKFDVADGVLEVLKSWAERSCKNEN----------RCNRDGMYVPDQCKEGKK-------CALVLAPHYE-DTKFIIKHIDELKFQLKVIWLGGKIKLGIKHLMSVYGS------DRKSS-KKFLVLHWTPSEVIDSKTMEYVPVTMPRCE-------------------DIVVSNNTGCKYELTPLLKYHAHEFESSQH--AHQSLVRVYFDTSGIQALIDLYDKYEPQILRARDETNLEYDEHAVARYYNQIACEWLKT-NEPAWHKWKPKGE----EKEEIYIGGIFPLSGLGR--------------------------------------------------------------------------------------------AYLGIMPAAIMAQQAINSNVTILPNHKLIILKSDGQCRADKVMKNFINYYIM---QERMIGVL------GPACSDTVEPIAGESGVSKHFRMAVISYSAEGAFLSDRETYPYFFRTIGENRQYGH-----------VYVRLLQQLNWNRVAALTEDGQKSTEYISHMESMLKENHIELISNKKFPRD-------------RGDTEMNQQYLLDLKTKNA--------RIIIADVD-DKVAQVIMCEAYRLEVLQMTAENGYIWFLPVWLTNLWNLSNDSP--------------IRSMVRCTRQEMLK--AING-HFSLAHAPFADSHSSLDT-I-------EGTVGKWRSDYRETLRRHS--------------------------------------------------------------------------------------YMESDYAGYAYDAVWVYALALDRLIREDPSYLSDLHSIKTTKRLMEVIRATDFQG-----------------------------VSGRIKFGD---------EGSRYTIINVLQWINGTPNIVGQFTPNIS--ESKYKLLGGSLALNQS------------------------------------------------------------------AIVWMTKDGKTPEDGA----LDCTLSGLARFFGMGCDGTVYVLVGCLCVMTIAIISLASFCYFQ--VRYDR---KMKHSAKYLQKFGIDLLSPSSIPVNTLDKWEVPKDRVVINRRLGEGAFGTVYGGEA--QIGDEGWTAVAVKTLKIGSTTEDKVDFLSEAEAMKRFDHNNIVKLLGVCLQ--TEPVYTIMEFMLYGDLKTYLLARRHLVNSKQSED---------SDISPKRLTMMALDVSRALSYLAEQKYVHR----DLACRNCMVNAQRVVKLGDFGMARPTFEN-----DYYRFNRKG-------------------------------------MLPVRWMAPESLALGIFTPASDVWSYGVLLYEIISFGSFPYQGMTNNQVLEHVKE---GNCLTIPTGVKPQLEG--------------------------------------LMKACWNQDYKKRPSASEVSEFIANYPRLLSPCLDVPLASVQMAETDSDQFELLPGLRRRKDE---PTADLLLGTSQMNDLNQTTTGYTKMNMR---------RGINLNDLNVDTDFRR--NTLPN------------------AETTTTTTNGGVTLNMYNP--------------------------------------------------------------------------------VEPLLQRQPEVAKSSNNILRYVPMFGLGRN--------------------------------------------K--------------------------------------------------------------------------------------------------------------------------------------------------------------------------------------------------------------------------------------------------------------------------------------------------------------------------
>AgVKR
-------------------------------------------------MKALLKHLKIFPPKMTLAMRPGVRFRLFILLLLYASTIGTVGAFKQPLSKLRYLEHFQYECFPPEAKANLVPRFASSNQNDSISLQ---VSRRYTHQIVSRVYAILLREVLGYGNVKMVEYSDELPILEKERIRMFHTLEHLTS---------YGGEWPDPTIDLEVWLLSDYHYIPGEIREAGAIANPGRFGLFLPKALIRKEDNFPKPLIYTLFQEDSNNHRYYDFIKKFDISQPVLESIYRYAERKCDND------------CDDYGMFVPTQCAQGVK-------CALVLAPHYE-DTRFLVQHITEMNFQLKVIWLGDRLKLGIRQLMNTYGG------DRKNG-KKFLVFHWTPSEVINTRTMEYVPITMPRCE-------------------DMIASNDTGCKYEMTPLLKYYGKKFREADY--AFNSLILTHFEEQSMQQIFDLYDAHEPEIMRVREEG--DPDQTRVAEIYNQIACEWMRA-QESTWMRWKPE-D----PKEEVYIGGIFPLTGMGP--------------------------------------------------------------------------------------------SYLGIAPAALLAQDHINGNGTILPNYELTVQQNDGQCRADTVMKSFISYYIQ---QTRMIGIL------GPACSETVEPIAG---VSKHFRMAVISYSAEGAFLSDREKYTSFFRTIGENRQYEH-----------VYAQLLQRMNWRRVAALTEDGQKATEYISYMETLLKERSIELISNKKFPRD-------------RTDTEMN-QYLLDLKSKSA--------KIIIADVD-DKVARVIMCEAY---KLEMTAENGYIWFLPIWLSNVWNFSSEVPGGENGATAVPPTSTNRTTRGCTNSELLR--AMNG-HFSLSHAPYADDDSILDVNR-------SATVRDWKQAYNVSLSEYN--------------------------------------------------------------------------------------YMASDYAGFAYDAVWVYALAFDRLLREDPSYISDLHSRHTTKRLMELIRETDFRG-----------------------------VTGRIKFNE---------AGSRYTIVNVLQFVNGTANIVGHFTPNIS--EPDYKLLGGDLVLNES------------------------------------------------------------------AIVWMTRDGHIPDDGT----PVCALESFVRIFGISCDEVTMIVISMVSIISILILSVASFLFWK--VRYDR---KMQTSAKYLQKLGIDLLSQTSGPVNTLDKWEIPKDRVVINRRLGEGAFGTVYGGEA--QIGDEGWTAVAVKTLKVGSTTEDKVDFLSEAEAMKRFDHNNIVRLLGVCLQ--SEPVYTVMEFMLYGDLKTYLLARRHLVNSKQSED---------SDISNKRLTMMALDVSRALSYLAEQKYVHR----DVACRNCMVNAQRVVKLGDFGMARPTFES-----DYYRFNRRG-------------------------------------MLPVRWMAPESLGLGIFTPASDVWSYGVLLYEIITFGSFPFQGLTNNQVLEHLKN---GNTITIPAGVKPQLEG--------------------------------------LMKACWNQDYKKRPSASEVSEFISNYPRLLNPCLDVPLASVEMVDTGSDQFELLPGLRKYKDESQQPTADLLVGTQPMNDLNNGYNNVSIMSTGGAQRAHSRARAINLNDLNVATDFTTVNPMPPPDDYVEEEPAMARRQPFGGSSSTQRQTTSTNHLNVYNP--------------------------------------------------------------------------------IEPLLQRDTEVTKSNNSLLRYVPMFGFGKS--------------------------------------------KTVTIGGTTIVTGGAAGAGGTGAGRTVPPTTALHCTTSLGAMAGPSSPQSPTGSVLGMSGGTMIVNARSTSTTIL------------------------------------------------------------------------------------------------------------------------------------------------------------------------------------------------------------------------------------------------
>CqVKR
---------------------------------------------------------------------------------------------------------------------NLLPRFASRNQNDSIAIQ---VSRRYTHQVISRIYSIFLREILGYRNVKLVDLYERMHEIERE--RLFVTLENLVSS--------DGTSWPEPTIDLEVWMLSDYHIIPPEIEEAGSITHPGRFGLFIPKPLIRKEDVFPKLYPYTMFQEDVNDVKYYELIKKFEVADSMLEVLKGWAEKRCRDN------------CDMDGMYVPEQCKQGRK-------CALVLAPHFE-DTKFIVKHIDELKFQLKVIWLGGKIKLGINYLMKAYGE------DRRGG-KKFLVLHWTPSEVIDSKTMEYVSVTMPRCE-------------------EIVASNNTGCKYELTPLLKYHAHEFESSQH--ALQSLIRVYFDRHDIHALISLYDKYEEQILRARDETNLEYDEHAVPMYYNQIACEWLKT-NEATWHQWKPRGE----QKEDIYIGGIFPLSGLGK--------------------------------------------------------------------------------------------AYLGIMPAAVMAQQTINLNDTILPNHRLIILKSDGQCRADTVMKTFINYYIR---KERMIGVL------GPACSDTVEPIAG--SVSKHFRMAVISYSAEGAFLSDRETYPYFFRTIGENRQYEH-----------VYARLLKQLNWNRVAALTEDGQKSTEYISHMESLLKENHIELISNKKFPRD-------------RGEKEMN-QYLLDLKTKNA--------RIIIADVD-DKVAQVIMCEAY---KLEMTAENGYIWFLPVWLSHLWNHNQGN-----------------VSVQCTAQEMLR--ALNG-HFSLSHAPFADNRVALET-S-------NATVGEWRTEYRKILQSHD--------------------------------------------------------------------------------------LLESDYAGYAYDAVWVYALALDKLIREDPSYLSDLHSMKTTKRLMEVIRATDFQG-----------------------------VSGRIRFGE---------EGSRYTYVNVLQWINGTPTIVGQFTPNIS--DEHYQLLGGSLSLNLS------------------------------------------------------------------SIVWFTKDGKIPDDGA----LDCNLAGLARFFGTNCDGAVLIFTGFMCVVVIAVISLASFCFFQ--IRYDR---KMKSSAKYLQKFGIDLLSPSSIPVNTLDKWEIPKDRVVINRRLGEGAFGTVYGGEA--QIDGDGWTAVAVKTLKIGSTTEDKVDFLSEAEAMKRFDHNNIVKLLGVCLQ--TEPVYTVMEFMLYGDLKTYLLARRHLVNNKTSED---------SDISPKRLTMMALDISRALSYLAEQKYVHR----DVACRNCMVNAQRMVKLGDFGMARPTFEN-----DYYRFNRKG-------------------------------------MLPVRWMAPESLALGFFTPASDVWSYGILLYEIITFGSFPFQGMTNNQVLEHIKK---GHSVTIPTGVKPQLEG--------------------------------------LMKACWNQDYKKRPMASEVCEFISNYPRLLNPCLDVPLASVQMAESDSDQFELLPGLRKRKDE---PTADLLVGTSQMNDLNQTTSEYTGMNMR---------RGINLNDLNVNTDFCSRSNTLPT------------------GESAGNNIP--VIANVYNP--------------------------------------------------------------------------------IEPLLQRDTEMSKSSNSLLRYVPMFGFGKN--------------------------------------------R--------------------------------------------------------------------------------------------------------------------------------------------------------------------------------------------------------------------------------------------------------------------------------------------------------------------------
>NvVKR
--------------------------------------------------------EVNP-----------------------------------------------------------KRTARLDGQTLNIQFE---ISRRVTQRLVSRVMSIFLQEILGYTDIALVAKEDEFNVTATFARLSENLTNSRK---SM-----IPESMVNMEVWIPPHLDTVPLLSKHDVLKVGVVAPPGHFGWFIPDRLS-------------RLNDSWITFTKQETAARFDVDEVNLRKIINATMK--------PDNEYYCQESFCHEGMYIPPQCQSHKL-K-SQPCALLLADYSE-ATKFIKDHIDNWKLYVRVAWVGPNLKQIIKSLTKEYLQ---LTQNSALADRSLVILHWTPSNIIPNE-REFVSVEFPRC---------------------GSRGTSMGCQYETSKLEKLVWNGLESIAK-LAFEAINRVQYTDSMYENLISKYNEKLINKY---------NSYSKLSAMEQEVACDWLKENLNYTLDNWMPNDE----DKNTLIVGGIFPMTGTFY--------------------------------------------------------------------------------------------TAKSIVLAASMAKTAINRNNTVLRDYNLKMLINDGQCKSDFVMKSFIDYILH-NFYRKLIGVL------GPACSETIEPLAG---VSKHYYTVIMSYGAEGSSFSDRSRYPYFFRTIGENRQYKH-----------VYLQLLKKFNWNRVAAFSEDGLKYTEYISYMQEMLRENGITFVANIKFPRE-------------WQPEILTKY-LEDLKQKRA--------RIIISDVY-DQVARLVMCEAY---RLEMTAAQGYVWFLPLWLREDWYNTDYYNELGE---------------NTPCTTAEMMKAING-HLGISHATFAPDDSIMQE---------GITVREWRNNYEHYCAMQK--------------------------------------------------------------------------------------ELTSPYAGYTYDAMWTYAYAIDKLLKENQSYIFDLHSEHTTTRFTDIISKTDFNG-----------------------------VSGRIKFVG---------GPSRFPVINIYQHVDGKSRLVGNFHPNIS--EELNQVIGGTLDLNMS------------------------------------------------------------------AIVWLSGK--KPDDGSEP-PKKCSNG--ISFLES------LIDKYLY-DTLFNICLIDLSFCYY--CRYDQ---KVRLHEKYMKSLGLDLLQQDT---SSLDKWEIPRDRVVINRKLGEGAFGMVYGG-----------------------------------------EHKNIIKLLAVCIK--CEPVLTVMEFMLYGDLKTYLLARRHLVNDQHYED--------SDEISNKKLTAMALDVARALSYLAQLKYVHR----DVASRNCLVNAQRIVKLGDFGMTRPMYEN-----DYYKFNRK-------------------------------------GMLPVRWMAPESLGLGIFTPASDVWSYGVLLYEIITFGSFPFQGMSNNQVLTHVKS---GNSLTVPKGVKPQLEG--------------------------------------LIRSCWSVEHTKRPTAPEIVDFLATNQRVIAPCLDVPLASVQLEHTGEMEMQLNTSTDRKFSFPWPGQSNKQNNKS---SPTIDMPLVDINDSTSTKNQNIHSILGTSSTSEIESTKPLLGTDTTD-------------SAPS--------SSQSAGLARYVN--------------------------------------------------------------------------------LQPGVTSAFLDVP---SSDSDNYGIAMSER--------------------------------------------RSTLPATNNFNNMPLL-----------------------------------------------------------------------------------------------------------------------------------------------------------------------------------------------------------------------------------------------------------------------------------------------------------
>DaVKR
---------------------------------------------------------------------------------------------------------------------------------------------------------VFFNNGIPFKSIYFL-------------------------------------------------------------CSVVHFNNPN---------------------------------------------------------------------------------------CDGFK-------CVTILAEFEN-DTGFIKKELIEMGLFVNVIWLGNNFKKTIKNLITEYAQ------NYPFGYKRIIILHWVPSDIFYDK-TNFTEIIIPKCE-------------------FIESFKKSGCKYENTSILKYYSTNLESDSR--IQHALHSFYLRDEDVEYICKDLETYKQ------------NMSLD---LYNSVASHWLSN-NTYYYRKWIKMEP----PIN-LFIGGIFPLNISKS--------------------------------------------------------------------------------------------GYENLFNVSRSAASAINKNESILPGYNLKILASNGQCQSNMVLKSFIHYYT----RPNMLGIL------GPACSETVEPIVG---LGKYMNLIVMSYSAESVNLVNSKSYPYFFRTIGSDLIFIG-----------AYLEIMKIFDWSRVSILYEN--EAVEYITNLKRNLKYRNFTLVKNIKINTN-------------CKPTDIKEN-LQNLNQARS--------KIIIANLH-FPTAARTICEAF---KL-MTQQYGYIWFLPHGLVKDFDSWQIS-----------------VNDSCSAQEFNK-VAING-HFSIMHTPFSNYTARMQE---------GRTIKDWKESYKIQYGSE-----------------------------------------------------------------------------------------PSYYSGFTYDAVWTYALAAHKLLLKDKNAFNFLRTENVTNRLSEFIWSTRFNG-----------------------------LSGNVFFAGG------GAGGSRVLSLDFLQWRNISFHQIGTYKPPMKLFIPGIHISEGKLLLNIT------------------------------------------------------------------DIYWPTG--RVPEDGR----FDCRFSILARLLNLSCDTSTVIFTILICLFSVSTLSFI-FFSFK--QFYKR---KLKRSAQIMKMFGIDLLSPSLNKKNSLDKWEG--------------AFGMVYGGEA--KFSENQWTTVAVKTLKAGQSTEDRIDFLTEAEAMKKFDHNNIIKLLGVCLQ--SEPIYTIMEFMLHGDLKTFLLARRNMVRENISDE---------CDISCKRLTLYAIDIAKGLSYLAKRKYVHR----DIACRNCLVNSDRVVKISDFGMARPTFES-----DYYRYNRKGMR----------------------------------KLFPVRWMPPETLSLGIFTTASDIWSFGIVLYELISFGSYPYQGLTNSQVLDYVKS---GNTIKIPFKAKPQLKR--------------------------------------LIQACWSQDAAHRPSATEIVEYISKYPRLLSACLDIPLKVIDMKSNKTYDFEGLDKMIQSS--------------------------------------------------------DEMEKMVCS-------------------NSSLTFSSIPTTPDGYSI--------------------------------------------------------------------------------MTPLLTHQKR-------------------------------------------------------------------------------------------------------------------------------------------------------------------------------------------------------------------------------------------------------------------------------------------------------------------------------------------------------------------------------------------
>DgVKR
---------------------------------------------------------------------------------------------------------------------------------------------------------MFLKDVLHYRDIRIIPIHYTNSSDPHNPWYTLDYVH----------------------------------------YSVEEYINPN---------------------------------------------------------------------------------------CVNVK-------CATLIAEFRN-DSHFVVNQLKES--FVNVIWLGTEFRSTIQEFVAFYQT------SYARGQKRFIVLHWLPSEIIDGD-IKFTQITLPRCE-------------------DYQYLQNTNCRYELTPILKYYTISLANDKR--LIYALRKFFITDEDIEYIQRELSIQR-------------KHSSD---PYDKVACNWLLN-NRRTYSKWILPNT----VQT-LSIGGIFPINITDR--------------------------------------------------------------------------------------------GHLNIIGAAQKAVVAINKDPTILPDYNLEIMLNDGQCKSDLVMKAFIHYFN----VPNMLGVL------GPGCSETVEPIAG---ISKHLNMMAISYSAEGSSFVDRKAYPYFFRTIGSNSVYVD-----------VYMRIMQQLGWSRVSTLTEDSQQYTEYMSRMETKLRSHNFTLAFSRKFPSD-------------VTAEDMREH-LGQLKAAHS--------KIIIAELH-SDNAAVAICEAI---NLGMTHRQDYIWFLPAWLSKDFQMWQQK-----------------VKNKCAAKQLEN--AIEG-HFSIRHTPFGQPNAKMQE---------GKSINSWLTTYGQEYET------------------------------------------------------------------------------------------FSNYVGFVYDAVWTYAIAAHKLLQNNTYAVHNLRSKEVVNQFAQFIWATDFDG-----------------------------LSGKVRFGHG------EFGGSRIIDLDILQWTNGSYAKVGTFQPHVRANGSDVHICGGNLSFSAR------------------------------------------------------------------DVFHGR----IPEDGR----YDCRFSGLARLLCVDCDIASMIFSVLMCLLAIMAMSLISFYFWK--QRYDR---KVRQSVQIMKMFGIDLISPSRNKINTLDKWEVPRENVVVNRRLGEGAFGTVYGGEA--KFNSDDWTAVAVKTLKSGGSTEDRLDFLAEAEAMKKFNHKNIIKLLGVCLQ--KEPIYTIMQFMLYGDLKTYLLARRNMVNEKITDE---------SDISSKRLTMYAMDVARGLAYLAEQKYVHR----DIACRNCLVDSQRMVKIADFGMARPTFES-----DYYCFNRKGVR----------------------------------KLFPVRWMPPETLSLGLFTSASDIWSFGVVLFEVITFGSYPYQGMTNNQVLDFVKN---GNTLQIPNGVKPQLEG--------------------------------------LLKACWSQDASKRPTALEVIDYISNYPRLLTPCLDLPGTAVQLPESD-DEMELLPNARLSSPRLHDSNLDILAKTNSAGNMQKFD--------------------IIGDGNLSELLATDDSGTVSM-------------------PHDS---FSSTTPDGYSI--------------------------------------------------------------------------------MAPLLSYSKKDVNSNPEN-----------------------------------------------------------------------------------------------------------------------------------------------------------------------------------------------------------------------------------------------------------------------------------------------------------------------------------------------------------------------------------
>DmoVKR
---------------------------------------------------------------------------------------------------------------------------------------------------------IFLKEVLNYKDVQIIPLVFENSSDPENALRTLKYVF----------------------------------------YSVEEYTNPN---------------------------------------------------------------------------------------CANIK-------CATLIAEWRD-DSYFITEELYDS--YLNVVWLGHQFRDTIQELDTIYKS------SYTRGQKRFVVLHWIPSDVINAN-IKFTQISLPRCE-------------------DHEYLKRSNCRYELTPILKYYPGSLIYDKR--MMYALRNFYINDTDLENILNELSVQR-------------AYTKDSEELFNNVACNWLLQ-NFKTYSQWVLPKT----VKT-LSIGGIFPLHITDR--------------------------------------------------------------------------------------------GHANIIEASQKAVDVINENKTILPNYHLELLIKDGQCKSDMVLKSFIHYFN----EPNLLGVL------GPACSETVEPIAG---ISKHLNMMVISYSAEGDSFVDREAYPYFFRTIGSNSEYVD-----------AYIKIMQRLGWTRVSTLTEDTQQYTGYLSRMENKLRLYNFTLAFSRKVPSD-------------VTATDMREH-LVKLKESYS--------RIIIAELQ-SDNAAITICEAI---KLGMTQTENYVWFLPSWLSKDFKMWSIK-----------------VDNRCSIDQFRN--AIEG-HLSIRHTPFGELNAEMQE---------GISINSWLTTYKNMYPS------------------------------------------------------------------------------------------FSSYVGFVYDAVWTYALAAHKLLENNTYAFNELRSIEVTKQLSKLISETDFNG-----------------------------LSGNVRFGTG------EFGGSRIIDLDILQWTNSTHERIGLFKPIIEGEAANMHINGGRLIFSTE------------------------------------------------------------------KAFHGQ----VPEDGR----YDCSFSALARCLDVTCDIASMIFIIFQCLTVIVLMSLISCYFWK--KRFDR---KVRRSAQIMKMFGIDLISPSRNKVNTLDKWEVQKDNVVINRRLGEGAFGTVYGGEA--RLDSDEWTAVAVKTLKAGQSTEDRLDFLAEAEAMKKFNHKNIIKLLGVCLQ--TEPIYTIMEFMLYGDLKTYLLARRNMVNEKLTDE---------SDISSKRLTMYAMDVASGLAYLAEQKYVHR----DIACRNCLVNSQRVVKIGDFGMARPTFES-----DYYCFNRKGVR----------------------------------KLFPVRWMPPETLSLGLFTPGSDIWSFGVVLFEIITFGSYPYQGLTNNQVLDFVKA---GNTLQIPSGVKPQLEG--------------------------------------LLKSCWSQDVSKRPTALEIIEYISNYPRLLTPSIDFSGTAVQLSESECDEVELLPTCHKPFSSSNEPTLDLLPHHQRCFDN------------------------FHKNNTENEFPKLGENDGSDS-------------------PCNDIS-FSQTTPDGYSI--------------------------------------------------------------------------------MAPLLKHQLDDISN---------------------------------------------------------------------------------------------------------------------------------------------------------------------------------------------------------------------------------------------------------------------------------------------------------------------------------------------------------------------------------------
>DpseVKR
---------------------------------------------------------------------------------------------------------------------------------------------------------------------------------------------------------------------------------------AQVYRNPN---------------------------------------------------------------------------------------CDGYK-------CVTILAEFRN-DSSFVEDQLDETAMMVNVLWIGEKFRETIDWLIRKYEQ------KFSDGSKRLIILHWTPSEIIFAQ-NTFQQITMPRCE-------------------DYTYLQRSGCKYELTPILKYYAKSLASDKQ--LMYALRYFNLSDKHLSNIRMDLKYYRK------------DLSISATEIYDKAACHWLLE-NRNYYNLWKESNQ----PIT-LLIGGIFPINITYR--------------------------------------------------------------------------------------------GHENVMNVAKHAASAINKDQTILPGYHLEILVNNGQCKSDMVMKSFIHYYS----IPNILGVL------GPACSETVEPIAG---ISKHMNMMIMSYSAEGATFSNREAYPNFFRTIGSNRLFXD-----------AYLDIMEKFKXSRVASLTEN--ESNDNTSHMEKKLKLRNFTLIINRKLQPV-------------VTPMEMKEH-LHKLQEAHA--------KIIIADIVHVQNAAIVFCEAH---KLGMTQQDDYIWFLPPWLPKDFQMWQRM-----------------VNNSCTASELRN--AIEG-HFSVRHSPFGNPEALMRE---------GKPIRAWLDEYRNQSGE------------------------------------------------------------------------------------------PSNYAGFTYDAVWAYAIAAHKLLLKDQYAVNYLRNTEVVNRFRELIGQTNFEG-----------------------------LSGNVSFAQG------ELGGSRIIDLDILQWKNSSLAKVGKFKPSVNGKGASMHVCGGNLSLNLN------------------------------------------------------------------NILWLKG--VVPEDGR----YDCRFSRLARTLRVNCDIAAMVFAIXLCLLAISLISFTSFWFWK--KRYSR---KLKRSAQIMKMFGIDLLSPSQNKTNTLEKWEIPKENVVVNRRLGEGAFGMVYGGEA--QITSGQWTAVAVKTLKSGQSMEDRLDFLSEAEAMKKFDHKNIIKLLGVCLQ--NEPIYTIMEFMLYGDLKTYLLARRNMVKEKFTDE---------SDISPKRLTLYAMDVACGLAYLAEKKYVHR----DIALRNCLVNAQRVVKIADFGMARPTFES-----DYYRYNRKGAR----------------------------------KLFPVRWMPPETLALGLFTPASDIWSFGVVLYEVISFGSYPYQGLTNNQVLEYVKN---GKTMHIPLGVKPQLEG--------------------------------------LLKACWSQEASKRPTALEVVEYISNYPRLLTPALEVPATSIELPESQSDQIQECEELSNLNTSAN-----------------------------------------------------TKPDTIFK-------------------PLCDTGSFTPITPDGYSI--------------------------------------------------------------------------------MSPL-------------------------------------------------------------------------------------------------------------------------------------------------------------------------------------------------------------------------------------------------------------------------------------------------------------------------------------------------------------------------------------------------
>DpuVKR
------------------------------------------------------------------------------------------------------------------MAQKPARSFLHDNKALELRLE---ASDRVTHQLSTAVFAIFVREVLGYRNVTVTKRRDAFNVSAVLSRMAGCSNPINCDSAELQSESFVPETMINLEVWVPLGYNMEQWSTSGNLEECGLLGPGGRFGWFMPQWTIN----------SIPLPDHWRSLLDPEIATRFDVDAHEMRRLAEFTKDP-------TTGRYYCDASYCDKGIFYPEYCRADEF-GNMPPCAVLLAEYPD-YMSFLIKQIPSLGLRVKVVWLGPNADRIVRDFFNDVGR--------RLSGRSIMFFAWRPSTITESA--EFLSVSFPQCET------------------LSTPDSDMRCAYEFQRFEKVAWTYLKKGAK-LVFEALQRVFFTQEEYNAMLHLYN-----------------ERPEKEPLVEEIACDWMKR-NPDVWSQWKPSDL---TVKMELYIGGIFPISGPFY-----K--------------------------------------------------------------------------------------SGPGMVPAAQMAVDAINRNGTILRDYELKLLVADGQCSADMVMKSFIDYLRF-KSFNRMVGIL----------------------ETEFVNVIRIRWLRSKDGFDDITEFASRHRRISCD-----------------YREYLKDLKAKRV-----------------------------------------------------------------------------KIIVGEFD-EERACEVMCQAF---KLNMTAKEGYVWFLPNLN------------------------------------SELFQAIDG-HFYMTYSSYAPNESLMQE---------GVNVSNWRRRYEFQCARFN--------------------------------------------------------------------------------------TSTSEYASYIYDSVWTYALALDKLLAGNESLAADFHTDHTTESLRRIINETDFTG-----------------------------VSGRVRFTG---------GLSRYSDIQVFQWINKSSELIGRFLPVAR--TKPAKSPNGPPNLNKS------------------------------------------------------------------LIKWLTWDGKQPVDDPEPGTTVCVLDGLANLLNVECEAAIVVANILG-FGVFAGCLVVFFFVFK--RRYER---KVEQTEERMRALGLLSSGTLL----TLDEWEIPRERIVINRKLGEGAFGTVYGGEA--FFDDKGWVAVAVKTLKVGSTVEEKLDFLSEAEMMKRFNHKNIVRLLGVCTR--NEPVYTVMEFILYGDLKTYLLARRHLVYEKSRED--------SDEISGRRLTSIALDVAKALSYLAELKYVHR----DVACRNCLVNSNRVAKLADFGMARPMYEN-----DYYRFHRKG-------------------------------------MLPVRWMAPESLVDGLFTPMTDIWSYGVLLYEIITFGSFPFQGMSNNQVLGHIKN---GMTIDIPEGVKPQLET--------------------------------------LLKSCWHRTPSLRPQAAEVVELLTNNTRLIQPCVGIPLSSIQIEGSASLELQLPAAVTVHGCQVRKSNSGGNNKLG---------------------------------SSSLASKLASLDLSLGS--------------------GGGSANNSDSLLCDPLL--------------------------------------------------------------------------------MNPYPASHFVTQYITLQHRTSGEQIYIAET--------------------------------------------RENGSSQV-------------------------------------------------------------------------------------------------------------------------------------------------------------------------------------------------------------------------------------------------------------------------------------------------------------------
>DpVKR
---------------------------------------------------------------------------------------------------------------------------------------------------------MFLKDVLGYRNVRIVPINT------YDAWTTLDLVIN--F------------------------------------LSAQVYRNPN---------------------------------------------------------------------------------------CDGYK-------CVTILAEFRN-DSSFVEDQLDETEMMVNVLWIGEKFRETIDWLIRKYEQ------KFSDGSKRLIILHWTPSEIIFAQ-NTFQQITMPRCE-------------------DYTYLQRSGCKYELTPILKYYAKSLASDKQ--LMYALRYFNLSDKHLSNIRMDLKYYRK------------DLSISATEIYDKAACHWLLE-NRNYYNLWKESNQ----PIT-LLIGGIFPINITYR--------------------------------------------------------------------------------------------GHENVMNVAKHAASVINKDQTILPGYHLEILVNNGQCKSDMVMKSFIHYYS----IPNILGVL------GPACSETVEPIAG---ISKHMNMMIMSYSAEGATFSNREAYPNFFRTIGSNRLFVD-----------AYLDIMEKFKWSRVASLTEN--ESNDNTSHMEKKLKLRNFTLIINRKLQPV-------------VTPMEMKEH-LHKLQEAHA--------KIIIADIVHVQNAAIVFCEAH---KLGMTQQDDYIWFLPPWLPKDFQMWQRM-----------------VNSSCTASELRNLQAIEG-HFSVRHSPFGNPEALMQE---------GKPIRAWLDEYRNQSGE------------------------------------------------------------------------------------------PSNYAGFTYDAVWAYAIAAHKLLLKDQYAVNYLRNTEVVNRFRELIGQTNFEG-----------------------------LSGNVSFAQG------ELGGSRIIDLDILQWKNSSLAKVGKFKPSVNGKGASMHVCGGNLSLNLN------------------------------------------------------------------NILWLKG--VVPEDGR----YDCRFSRLARTLRVDCDIAAMVFAIVLCLLAISLISFTSFWFWK--KRYSR---KLKRSAQIMKMFGIDLLSPSQNKTNTLDKWEIPKENVVVNRRLGEGAFGMVYGGEA--QITSGQWTAVAVKTLKSGQSMEDRLDFLSEAEAMKKFDHKNIIKLLGVCLQ--NEPIYTIMEFMLYGDLKTYLLARRNMVKEKFTDE---------SDISPKRLTLYAMDVACGLAYLAEKKYVHR----DIALRNCLVNAQRVVKIADFGMARPTFES-----DYYRYNRKGAR----------------------------------KLFPVRWMPPETLALGLFTPASDIWSFGVVLYEVISFGSYPYQGLTNNQVLEYVKN---GKTMHIPLGVKPQLEG--------------------------------------LLKACWSQEASKRPTALEVVEYISNYPRLLTPALEVPATSIELPESQSDQIQECEELSNLNTSAN-----------------------------------------------------TKPDTIFK-------------------PLCDTGSFTPITPDGYSI--------------------------------------------------------------------------------MSPLL------------------------------------------------------------------------------------------------------------------------------------------------------------------------------------------------------------------------------------------------------------------------------------------------------------------------------------------------------------------------------------------------
>TcVKR
--------------------------------MYVTQLGPSILVIFWCFCLPFALSEDSWKCLNYTKTFP-------------------------------------------------KTHVYYLAQHTNIIIQ---TSERTLHKLSTEILKIYLEEVSGFAKVDILVDDDNFEVDTAVKKLSSRYLNVTD----L-----FPPAMIDLEVWIPPGHDLLNSEDTHLVKDLGDVGPLGRFGWFIPGQLDGPVARYYGKWDTKFREVHWSFLRDPKIANLLDVSEHMSFIYANARMND---------TSYVCSEKFCKRGIYTPKHCEHTR-------CALLLTSKPS-ITKFVVEHINELKLYVRVAWLGKNLRRAIQTLTKFYQN----------TQKSFLVLYYTPSDVILRE-REFISVVFPQCD-------------------YLDLNGSLGCKYELQRIVKMSWNKVEELG---LLRPVRDFKFSEQDYDDLLTLY------------------ERTWNQSNLRQIACEWLKD-HES----WIIDH-----GKVEIYIGGIFPLNESTY--------------------------------------------------------------------------------------------NGRGIVHGAKLAQDIINADPAILPNYDLKLLVENGRCRPDSVTEIFIQYVTEYH-YNRLLGVL------GPACSDTVEPVTH---VSKHYRTLVVSYSAEGTSFSDRNKYPYFFRTIGENKDYQY-----------VYLLLFKKLGWKRVAALTEDGQKYTEYISHMQETLGENDIAFIANTKFPRD-------------RDPYQMSRY-LEDLKHKNA--------RIIILDVI-DSIARTVMCEAY---QMKMTSADGYVWFLPTWLNETWYDTDYFNKFK-------------GE-SVNCTTAEMVQAATG-YFSMAHSFYAPNDTLVQG---------NVTVAQWMNMYGSKVPIS-------------------------------------------------------------------------------------------NYAGYAYDAMWTYALALDKLAKEYPAAVSDLHSETTAEKLVQLIQETDFMG-----------------------------VSGRIKFRG---------GPSRFSPINLMEWYGNKSHIVGHFYPNIS--DDKPEILGGVLDLKTE------------------------------------------------------------------SLRWFTPNKHQPDDGTLV-PPKCALQSLAKALNVNCEMAIVILNIIL-ICVLLLGVFAAVFFMK--RRYEK---KVKYTEQYMRHFGIDLRLNPSQ-ITDLDKWEIPRNSVVINRKLGEGAFGTVYGGEA--NFPDKGWVAVAVKTLKVGSSTEEKLDFLSEAEVMKRFDHKNIIKLLGVCTK--EEPIYTIMEFMLYGDLKTFLLARRHLVNDKTIEE--------SDEISSKKLTMMALDVARGLSYLAQLKYVHR----DVASRNCLINAQRIVKLADFGMTRPMFEN-----DYYKFTRK-------------------------------------GMLPVRWMSPESLALGVFTPSSDVWSYGVLLYEIITFGSFPYQGMTNGEVLEYVKN---GHTVTIPQGVKTQLRG--------------------------------------LLKSCWHQDPKMRTRASEIVEFLANNPRLIVPCLEVPLASVQLEDTNQLEINLPD-QFRKCSTSDIKVSPTTIPNG------VAAPPPQYLDTAPTDNCCPREPLLG----TSKSNSSLLNFGKYV-------------AIHRDDESK---KNEEEGDYLTHN--------------------------------------------------------------------------------ATPGNGYVVSNV-----------------------------------------------------------------------------------------------------------------------------------------------------------------------------------------------------------------------------------------------------------------------------------------------------------------------------------------------------------------------------------------
>DpVKR1
-------------------------------------------------------------------------------------------------------------------------MCSLVLFLLVLVLSWDRCYQSPCSLLLHRLRERPTEELAVLVNGHLVEVVVWGGGGAPRAAAALLLVALRVRGYRSHLHEAAPDVCGLLDISDLKEAAVVAPAATVPSEDCRRAGLELLTNFLQPAAVS------------------------------------YTLHLWAHVPSDRCRSQAGQWSFYKYYKDIDECGFLKAKFFNDITYG----SCSNCFAVLTRNESLVDNQIAMELQTRIDAAELLLQVVSFKSDFIMRKTIS---------ELRRLQKPFLFVDEDLWSDTFEMVYVQPPPCVR-------------------HVKNCIPFIKTIGNLRLGNGWFMYQFAPP--ILELVNALSPKSSQLREILNIES-------------------AQNESHIENAACSWALQHVEEFKTLILHDKLE---QKKVFAIKIILCNHDPLN------------------------------------------------------------------------------------------------KYFETISDLINRGEFQNNITHIDYNIYKNTINCFDEEHFRQVITKNAQ---KKNVAGVI---------AWSWYKGTTG---AAKVAEQSQLPLLLAGAVADEIPLGSAVRAASGRLSDLTR-----------AFHYILENCGWSRIALLSDDSVYSRSFTEAMIKQKNLLYREVIVDFKNIYIN----------------------LDELKKADA--------RIFLLNVN-WSLSKDILNAAL---KRGMTPNNGFSWIAREWLPIQNNN-------------------------TDWADMYHFTVSLGWRGEQLEGGSKHLQQKIRN---------RLHVKESLEEFPG-----------------------------------------------------------------------------------------------INYLSMFADALLQLGYSFARFYQNYPSYRYNLRGYGTALKLSEVFENMTING-----------------------------IAQNLSNRNS---------SIEHPLVFINKWWGVRTKSIGILQITDNYIMALKPT--------------------------------------------------------------------------------ASNFKDLINRQKLRDRPICWTISTGDPFTPRCQDVTIIIVTVFLLISGTALYIARRARLK-------------RLLKRELNILAKLLENRKRAVSSLDTYLVDRNAIKLLHEIGSGTFGRVHFAELH--RSGRSTVIVAAKQPRQTIGPTEECEFLHEAYILAPLCHDNIIRLVGICIMN--GPPMVLMEHAYYLDLKRYLTERRHLVSNRFNDNTS----DALDEVSDESLTRLAREAAGALAYLSTRRLVHR----DVRAANCLIDKKRSLKLGDFGMARELDDK--V--PVYASIRR-------------------------------------ALFPVLWMAPESLKSGVFSFATDVWALGILILEVVTLGARPYGDWQLSRVLNYVVA---GGIPPLPPDVSKHTSS--------------------------------------LLHSCWERRAESRPNASWVHNHLTQYPRLLSPALLKPYPPDPLIAYME--------------------------------------------------------------------------------------------------------------------------------------------------------------------------------------------------------------------------------------------------------------------------------------------------------------------------------------------------------------------------------------------------------------------------------------------------------------------------------------------------------------------------------------------------------------------------------------------------------
>DpVKR2
--------------------------------------------------------------------------------------------------------------------------------MSTRSVEPAFAADCGVAHLTSRDCQHEEFVASGNEDAGPVLSVTACVPGGGAAALVQVAVLLLQAAGVPARGLPPPASCLPPHAADGASCRDAVVSALTHGRLHVSLLSVAAASASRLRPLRD-----------ANVDELGDVTPPSRRLCLAPAPLHSILDLADPSIAGHYYLRPDEVGSIEYSFTNDSSSRYDGSTVLSPEWCKPSIKCAAILTSDMG-EALILYNTIQEQNLYAVVYVLGDNLATVATKLKGKFII-----------------CDWAPDTKELLG---TRSLGPPPC-----------------------TQDADSCPFESRRLVKLVNTRALALLP-GAVQALFRLSISTNEMLELRKLA---------------------------RFSEPKTAALRFLFAHP-TKRVIR-------EVRVVVLIPNPTPRE--------------------------------------------------------------------------------------------AYDAPSLVAASALAEADLEAHWSKASRFKVITHDDHCDATHSFQYISDARVSSDYLELSAVAG-------PACGAAFADVAR---QSTSHGLLAISYTPQAPPPSPAA--ALTLLAAGDSRMYAS-----------ALGSLFAELGWRRLAALSEPATRASLASARLQAD-IVAHLELPDDRADYEP-------------EIFIQWAER----VVRADG--------RVVWLCVEDARAMRAALCAGL---AAGLEPRSGIAWLLPAALPPSAYRVGPRDGCSQD--------------QLDMMLEGHISVAPNWLLPWLQNAHGRNSSVTTDLKESSGDSVSNWTSRWRTQCG---FIDGGC------------------------------------------------------------------------------------TTPGPHAALLYDALTLWANTLTDLFQTNSTKFYDLHNRQLLRSLVRKATKTSFVGE----------------------------LTGRFEWMAVNNEDDNGTAYARSAPLVILQWNGGVRREVAHWNRG-------------RLELVLG------------------------------------------------------------------ALRWSTADGRAPRDSSDH----CALQTIADILGGDCRTAFIVLGVLMLLSVTVALSTAAFYCKK---RAER------EYKSRLEALGLHPLVPKT---VGLDRWEISRERVVINRKLGMGAFGTVYGGHA-LLAEDRGWTAVAVKTLKAGATTEEKLDFLSEAEAMKRFDHRNVIRLLAVITK--TEPVCTVMEFMLYGDLKNYLLARRHLACGGEDAD---------EQVSARRLTAAALDVARALAYLAQLRYVHR----DVAARNCLVSARRVVKLADFGMTRLVFEN-----DYYRFSRKG-------------------------------------MLPVRWMAPESLALGVFSPASDIWSFGVLLYEIVTFGSLPFQGLSNAEVLTKVKA---GHTLDLPPGLKPQLEA--------------------------------------LIKSCWQQDSKSRPTADEVAATLEDAPRLLAPCLDVPLDALPLDAEPPWRLPRDRAEARWLSWAAPTSAATDTTYLS----------------------------------------------------------------------------AETQPRDTDA--------------------------------------------------------------------------------FLP--------------------------------------------------------------------------------------------------------------------------------------------------------------------------------------------------------------------------------------------------------------------------------------------------------------------------------------------------------------------------------------------------
>BmVKR1
-------------------------------------------------------------------------------------------------------------------------MWWQIIVGSLRATQRTYRSEHPWHGMVSTCVNRKLPATEGAMQTRMLLLVWLCAGPAAAGSSCDALAAEYVNGAMR--------TPRVVSVVGQLKNVSVVWSAEPARAAGALLGAVLRHALGYRRVRLARS---------SPALCELECRQHAAPDRCNGTSSVCDRKRSGRPRSVRTKKVVKAVRERIRRNPVRKQKILSREMKIAPRTMSSILKDDLGLAAYKRRTGHFLTDNLKENRVVKSKQLLKRSGRIDIYTTAEVRDAAELSSVVQRAAAAELRGVLHVLSRAELHHRIATDNASFLILDYKLWDDHELLVP-------VSFPARSCGEDVESTRTEFVIHEELEAYAP-ILYSAAERFDPTPREVRAVLDMAAR-------------------RGDGDVEEAACQWAAE-YPIRFQSWIPQYD------DDHHVLVLLCNERDNYN------------------------------------------------------------------------------------------------YTPLFQFVIHKLQQYTGQLKINILIKDELVNCSNADDPHQVLNNKTRMSRIYRCIGVA--------AGAADAATVAR---VARDAALPLVLYDTPARVP------PGTRSSACSLADLVT-----------AIEHFIVKTGWRRIVTLSERTEFAEAFVLALRSSVSLITKDIDLTENVTEA-----------------------LNTVEELDG--------RVIIVNAG-ADLTAAVVREAA---QRSLDERRGMAWLVRAWAPAN------------------------------PTPIPLFYLRCGCRKAENQFNHP-------------------------------------------------------------------------------------------------------------------------------NAASLADAVLTLGYGFAAGLMQDYSVRDDPAGRN-LERFWQISDRISVDG-------------------------------------------------LCESIKYEAAALAKSTVLVDKLSVDGNSTLGILIVRDGRVSSEPN------------------------------------------------------------------EMEPYGRDGEAPYDGRSR-----CSMPIGDPFHPHCLDALCVVVGILLSLAVPLLLMAHRHLAS-----------------------VIRPAKLPPVTQELTRFLVDPAHLVTYDILGTGRFGRVHLGVLQ--VPGKAPRPVAVKSLRKGAAPAEETEFLNEAVIMAALDHEHIIRFVGACVAK--GPPLVLMEHAFFGDLRRYLRERRHFAEQSDHLSQDSKDFEESEHVSAEALTQLASEAALALEHLARRGVVHR----DVRASNCLVDSRRRLKLGDFGMARKTDATGADGAAEYACRRRG-------------------------------------LFPVLWMAPESLSRGAFSSASDVWSLGVLMLETVTLGDRPYGSWSPLRVLQHVSS---GGRPELPFGAAAEARG--------------------------------------VASACWRRAACERPAAGEVARYLRDHPRALRPVLRSRVAPDADSGFGESDPPSP--------------------------------------------------------------------------------------------------------------------------------------------------------------------------------------------------------------------------------------------------------------------------------------------------------------------------------------------------------------------------------------------------------------------------------------------------------------------------------------------------------------------------------------------------------------------------------------------------
>BmVKR2
------------------------------------------------------------------------------------------------------------------------------------------------------------VVAEG---------------------------------------------ALSLERAEFAGC----------DRTHSSTCKIGTRSN-----------------------------------------------------------------------ANQSCTQETG--------------FATILSDDPD-EAALLTEVVAQWGLRARVVTRNAHNTALPPPALRCTTT-----------------ALRRLRHFTTAG---YRPLAPPPC-----------------------TET--HCPFESRRLVKLVNARQLTRSP-SAYRILGRIVFEEQELVELAERS---------------------------HTVGPEMAAREFVESRPRWASPPA-------EVRVAVIVPATSPRQ--------------------------------------------------------------------------------------------VQDARALRAAAELAEKDILETKG-TLRFKVELVDGGCAATPAFKYLTDA-LGTEYGALSAVAG-------PACGAAFADVAR---QSPTLALPLLAYTPQAPPSDGGG--HLALLTGGDARLYTD-----------AWATLLNHFGWRRLAVLSELSMRPALEVSRLRVDNILVHVELTTDAEEVNL-------------ELINGWAER----AARENA--------RVLLVSAEDARVVRAALTAGR---RAGL---AACVWLLPALKP------------------------------LGSLADGHFSFVPSWFLDWKPDS-------TTERR--------RWTSRWNELCARGPRGGGAC------------------------------------------------------------------------------------LSPPATAALLYDVLQLWAAALRRLLTSRPASLDDLHRKDVVQFLVEDATKANYSG-----------------------------LTGVFKWTTADESK------ARVADLLLLQWNNGTARRVGRWHDG-------------VLVLDDG------------------------------------------------------------------AIRWNTTDGRAPDDGAER----CALQPLADLLRADCRVAFVTVATLALALAVSALAAGAWLCKR---RAER------EYRARLAELGLRALVPEP---GGLDKWEVPRERVVINRKLGTGAFGMVYGGHA-LLAEDRGWSAVAVKTLKAGATTEEKLDFLSEAEAMKRFEHKNVVRLLGVVTK--TEPVCTVMEFMLYGDLKNYLLARRHLAGAGGAAA---------EEVSPQRLTAMALDVARALSYLAQLRYVHR----DVAARNCLISANRVVKLADFGMTRLVFEN-----DYYRFSRKG-------------------------------------MLPVRWMAPESLALGVFSPASDVWSFGVLLYEIVTFGALPFQGLSNSEVLARVKA---GHTLDLPAGLKPQLPQ--------------------------------------RLHNIN------------------------------VLFAISLIVTPGRRSEKD--------------------------------------------------------------------------------------------------------------------------------------------------------------------------------------------------------------------------------------------------------------------------------------------------------------------------------------------------------------------------------------------------------------------------------------------------------------------------------------------------------------------------------------------------------------------------------------------------
>DvVKR
---------------------------------------------------------------------------------------------------------------------------------------------------------MFLTEVLNYKDVQIIPIHFTNSSDPRNPLYTLDYVYYFFE------------------------------------YSVEAYINPN---------------------------------------------------------------------------------------CDKIV-------CSTLLAEWRN-DSYFIETHLRES--FLNVIWLGFEFKDTIERLAQIYET------NYPQGQKRFIVLHWMPSEIIDAD-IKFTQITLPRCE-------------------DYIYLQNSNCRYELTPILKYYARSLATDRR--LMHALRAFYITDKQLEYIQKELSIQR-------------MNSMDSEIIYNNVACNWLRN-NSKTHSNWILPKK----VTT-LSIGGIFPINITDR--------------------------------------------------------------------------------------------GHLNIIGATQKAVDAINKNNTILPDYHLEIMINDGQCKSDMVMKAFIHYFN----VPNMLGVL------GPACSETVEPIAG---ISKHLNMMVMSYSAEGASFVDRSAYPYFFRTIGSNSEYVD-----------AYIEIMQQFGWIRVSTLTEDSQQYTEYMSRMESKLRLHNFTLAFSRKVQSD-------------ITAADMRE--LGKLKAAHS--------RIIIAELQ-SANAAVAVCEAI---KLGMTQVENYVWFLPSWLSKDFQMWSYK-----------------VNNRCTAEQLRK--AIEG-HFSIRHTPFGAPDAKMQE---------GISISSWLSSYRTEYPI------------------------------------------------------------------------------------------FSNYVGFVYDAVWAYAIAAHKLLQNDLYAINKLRSKEFASQFAKHIWATNFDG-----------------------------LSGNVRFGEG------EFGGSRIIDLDILQWKNWTYVKVANFKPNVVGKGANVHISGGYLSGLSS------------------------------------------------------------------KVFPAE----VPEDGR----YDCRFSGLARFLQVNCDVSSMIFSISMCLLVIVLMSLVSFYFWK--QRYDR---KVRRSAQIMKMFGIDLISPSRNKINTLDKWEVPKENVVVNRRLGEGAFGTVYGGEA--RLGSDDWTAVAVKTLKAGGATEDRLDFLAEAEAMKKFNHKNIIKLLGVCLQ--SEPIYTIMEFMLYGDLRTYLLARRNMVNEKITDE---------SDISSKRLTMYAMDVARGLAYLAEQKYVHR----DIACRNCLVNSQRIVKIGDFGMARPTFES-----DYYCYNRKGVR----------------------------------KLFPVRWMPPETLSLGIFTHASDIWSFGVVLFEVISFGSYPYQDLTNNQVLDFVKA---GNTLQIPSGVKPQLEG--------------------------------------LLKACWSQDASKRPTALEIIDYISTYPRLLTPSHDFPGTAVHLPESDCDEVELLTSCRQISPPNHEPKLDIFDPQNEK---------------------------------LSDFAENVESGALSV-------------------PLSSNGSFSPTTPDGYSI--------------------------------------------------------------------------------MSPLLMH----------------------------------------------------------------------------------------------------------------------------------------------------------------------------------------------------------------------------------------------------------------------------------------------------------------------------------------------------------------------------------------------
>DwVKR
----------------------------------------------------------------------------------------------------------------------------------------------------------------------------------------LKFCS------------------------------------------FEQFKNPI---------------------------------------------------------------------------------------CAKYI-------CATVLAEYRK-DSVFIEEQLNETKSFVNVIWLGYKFKETIKRLTQLYKV------KYPLYNKRFIVLHWVPSELINPS-VEFAKITMPLCE-------------------DYNSLESANCKYELTPILKFYSNSLNYDKQ--LIHALRMFYISDQDLTEIQQGLNFQP-------------KIKRTKEDLYNEVACNWLIK-HKDVYRNWIIN-D----FVT-LYVGGIFPLNVTSQ--------------------------------------------------------------------------------------------RYKNIEKAAQMAITAINNNLTILPGYKLGIWINDGACKSDMVLKEFIHYYN----QPNVLGVL------GPACSETVQPIAA---ISKHMNMMVISYSAESAAIFDREAYPYFFRTIGTDWLFID-----------AYLEIMKVFGWNRVAALTVEDHTTMEYTFYMESKMKNHNLTLILDRKCNTV-------------ATAIEMREQHLHKLKKAQA--------RIIFANIY-GHNAAMAICEAA---KL-MTQKHDYVWFFPSWVLSDLTTWRGS-----------------VNISCTASEFHNLQAIDG-HFSVRHVPFGDRKSQMQD---------GQFIGTWIDTYKSNDGF------------------------------------------------------------------------------------------VSNYAGYTYDAVWTYALAAHKLLQKNKQAVNSLRTSYVTKLFAQLIRETEFEG-----------------------------LSGKVSFSHG------EFAGTRIIGIDILQWQNKNYSVVGSFKPRAESKETDIYVHNWLLTVNHS------------------------------------------------------------------KIFWSNN--HIPEDGT----YDCNFSFLARAFQIQCETSAAIVAISTCFFFISLISLLSFLFWK--HRYNR---KVQYSAQIMKMFGIDLLSPSRSKHNTLDKWEIAKENVVINRRLGEGAFGMVYGGEA--QLSPGAWTAVAVKTLKSGQTVEDRLDFLSEAEAMKKFNHKNIIKLLAVCVQ--SEPIYTIMEFMLYGDLKTYLLARRNMVNEKTTDE---------SDISAKRLTMYSMDIAQGLAYLAKKKYVHR----DIACRNCLVNAQRVVKIGDFGMARPTYES-----DYYRFNRKGVR----------------------------------KLFPVRWMPPETLTSGLFTPSSDIWSFGVVLFEVISFGSYPYQGLTNNEVLDYVKS---GNTLQIPIGVKPQLKG--------------------------------------LLKACWTQEADKRPNALEIIDYISNFPRLLTPCLDWP-TAIQMSEIESDNLDLISQSSSAETKSSFHLYSKDNLIHHDLIG------------------------------KFNQTHVTDEKLTPI-------------------PTCSSDSISPITPDGYSI--------------------------------------------------------------------------------MSPLI------------------------------------------------------------------------------------------------------------------------------------------------------------------------------------------------------------------------------------------------------------------------------------------------------------------------------------------------------------------------------------------------
>PhcVKR
-------------------------------------------------------------LFCFSEVNP-------------------------------------------------KWFYTVDGKRCSIIIE---SSERIAHNITSNIFKIFLDEVIGYDSVEIVQRKDYFNSTLALSRLQD--------------------------------------------------------GWFIPKKFS----------NSALDSIHWKVFQNKELAQKYGVDETILETEIREFAIDP------ETKNYFCPSPICEDGVFVMEKCQSRKG-R--SPCAMLFAGHFSDVTKFVIEDIKSLDLFVSVIWLGPNLKNVTSRLIENRK------------DQPVVILSWTPS-IITAS-GEFVSVVFPPCQ-------------------NEKP-LTPGCNYELQRLVKSTSRTLAQGARQAWEQAVNDMYFSDSQYRGLLKDY------------------LANLSLS-HQDIACNWMKT-HQSTWKHWTQVR-----DNNELKILGIFPFSGSSY--------------------------------------------------------------------------------------------NGAGVADAAEMAVDAINRNTSILRDITLVIQKHDGQCNTDVVMNKFIETVLEKNEYQKLIGILGWYPFCGPACSDTVESLIG---ACKYFRTVAISYSAEGTIFSDRSKYPYFFRTIGENQEYKFYFLSLSRQRSLVYLNLLKRLGWKRISSITEDGQKYTEYLPHLVNLLSNYNFTFVANSKFPRI-------------RVNHTMKSY-LEDLKSKSARLDAANYFRIIIADVY-DPAARSVMCAAY---QLKMTAVEGYVWFLPQWLNQNWYNTDEINPTLNV-----------NE-RVECSTAQM-QAING-YFSLAHSYYAPDDAIMQE---------NITVGEWREKYANETAFPS------------------------------------------------------------------------------------------DYGGFAYDAVWVYALAIDKLYQMDPFAVAQLHSEKYTEQFVEIIQNTDFNG-----------------------------VSGRIKFVS---------GASRMTVIDIVQWVNNKTRIVGSFHPNSS--GS---VTDHRFELNVS------------------------------------------------------------------AIVWLTLDGKQPGDG----AETCILQALADLMNVDCSVAVVVANVMG-ISLFGILVIIAFIIIK--HRYDKKMQKIQKTQELMKSLGFDL-LAPN---LDSDKWEIPRDRLVINRKLGEGAFGTVYGGEA--YFSDKGWVAAAVKALKVNSTTEQKLDFLSEAEVMKKFDHKNIVKLLGVCTK--QEPVYTVMEFMLYGDLKTFLLARRHLVNNKKIHEE-------SDEISSKKLTAMALDVARGLSYLAQLKYVHR----DIACRNCLINYARVVKIGDFGMTRSMFEN-----DYYKFTRK-------------------------------------GMMPVRWMAPESLALGIFTPSSDVWSFGVLLYEIITFGSFPFQGLSNNEVVKHVNK---GNTITIPSGIKPQLC---------------------------------------LIKSCWNLEYKKRPQASEIVEFLANNPRLISPCLDVPISSVEFEDTGQLELNLPK-SLRKFSLT----------------------------------------------------------------------------------------------------------------------------------------------------------------------------------------------------------------------------------------------------------------------------------------------------------------------------------------------------------------------------------------------------------------------------------------------------------------------------------------------------------------------------------------------------------------------------------------
>CtVKR
--------------------------------------------------------------------------------------------------------------------TKPRRHFYYQGQSLTLTIE---SSDRDSHQIVSRILKILLEEVLGYEKVEIRSG-FNSINSTEALNRISHCDGCNASTFIP---DVMIN----LEVWSPAGFNMEPWIMRDLLVDAGPLGPTGRFGWFVPTEIVE----------QTWLTEHHVIDHWRALTVDHVTDRFTLEDRMNYIRNHLSKPRSFESEETYC---KCNRGILDENGCLGNHLPGGDVENCALLLSSYPGRCDQLREQIMSLNLDVAVSWIGPHLPKFITDRTERHEP--------------TLFFNWIPNTLTATG--NYTRIYFPSCKTGGV-------------VLNDAGGPAGGCDFEVNQLSKFIWVRMKTHTP-EAYHVITSMEFTQEEYEKLLRLNLELNPK-------------YVDNSTYYDETACAWVKS-NREKWTQWMPQN--LS-SKTKIYLGGMFPETGP---Y--W---------------------------------------------------------------------------------------RQPGIAPGAKMAVEAVNSDENILQDYEIVLLQKDTQCKADLVMKQFIYYVEN--ETHPVVGIL------GPGCSETAAPIAG---VSKHYNTIIVSYGAESLQLANREIFPLFFRTMPPNTQFGS-----------VYIEIFKRLEWTQVALLAEHGQEFPEYQSFLKDKFLSNKMSVAYDRKMPR--------------QVTFEEAKKFLEEIADINA--------RIIILTSY-EKAARAVICQAY---LMKMTPKQGFVWFLPAWFTRNWWDTDNIQRS--------------VKEEVPCSSQQMRQAVDC-HFVLNIMHFGPLNQRIVG---------NMTVDEWLKRYMGRVSEQ----------------------------------------------------------------------------------------DLSFHASFAYDAVWVFALGLDKLLTADPSSLESIRTDRTTASLMTHLNNTQFDG-----------------------------ASGPVRFTGA------N-RNSI-IEITQYSIKINDGIPIGLYQPN-KNETE-------RLKLNIS------------------------------------------------------------------QIIWPS--GEKPVDGSE--VKQCSIEAFRALLGVSCDRAIVVANVIGISAFGLCMLACFIVVEKLSCRYDR-----KVRDTRERMEELGLMAEP--AWLSLDQWEVARDHVVLNRKLGEGAFGTVYGGEA--LIE-EAWVAVAVKTLKIGSSTEEKMDFLGEAEMMKRFEHENIVKLLGVCTR--GEPAYTIMELMLHGDLKTYLLSRRQMVG-QAIPES--------DDITPERLTLMALDAAKGLKYLSDLKYIHR----DLACRNCLVHVTKRIKIGDFGMTRPMYDS-----DYYRFNKRG-------------------------------------MLPVRWMAPESLTLGMFTPHSDIWSYGVLLYEIMTFGSFPYQGLSNKQVLEFVKV---GNTISVPAGCSELLGD--------------------------------------VLKACWAFTADSRPDIQDIVDLFEDNPCLLKPCLDAPSAAVAIDTTGDLEMDMP--------------------------------------------------------------------------------------------------------------------------------------------------------------------------------------------------------------------------------------------------------------------------------------------------------------------------------------------------------------------------------------------------------------------------------------------------------------------------------------------------------------------------------------------------------------------------------------------------
>LgVKR
---------------------------------------------------------------------------------------------------------------MSLIDYYQKRRFYHLRQRLPIVIE---NSNRLSHRVANEILKILLKEVIGYTDVELLN--EDSMNATGILDRIAGCS-VQHIESVP---ETMIN----IEVWMVAGFDKSPWTSIGRLNDCGPLGPYGRIGWFMQTAVVD----------EFWKNG-IIIDHWKSFLRPEVIEKFSWTNNLTHLDVCVEVD--------------CLSRIYKPPICS-------NTTCATLFTSYYRLDNEVLQEQILNLDLPVEVVSLGNRLAFFVHKQTIEKKP--------------VLFFDWYPNSLTASH--NYTRVKLPICSG-------------------DPLQQPFDCDFDVNQFSKVVWFKIKENAP-EVYNVVSKMTFSQEEYENILHKPMNMS----------------------DFDIACSWVRE-NNKTWKHWLPTD--LS-NKTKVYIGGLFPLTGP---N--L---------------------------------------------------------------------------------------EQPGLVEGARLALDYVNKETDILPKHHLELIISDSECKPDVAMKAFIKLINS-KMKIPLAGIL------GPACSDAAEPIAA---LSKHFNMVVVSYEAEADSLSNRNKYPYFFRTIPQVDHHRF-----------VYEKFFKAMEWYHVGALAEAGQELPEYHIELQEHLHKEGISVSVKRKITK--------------DAQELDVSQIFSDLRSQNV--------RIIIADFF-VGAARAIMCEAY---RQKMTAHQGYVWFLPSWYTTDWWDVDFYNSPPNP-------GDFRPQESVPCTTEEILYAIDG-HFILTKAFTDVDNKLVAG---------GITVKDYKDQYSVRVEES----------------------------------------------------------------------------------------EFS---SFVYDGVWVFAHALHKLLSRHPGVEKRLQDPDVHNVFMDALNETSFQG-----------------------------VSGYIQFDGS------D-RLGN-VDVIQFFH--NETRLIGRYTPLGNNDEG-------YLEIYNK------------------------------------------------------------------RIKWLTPTGMRPNDGHDS-HSQCAIEAFRLFLGCTCDMAVTVANIMGFAAFICVTIICLVLIK---CRYDA-----KVRVTTERMKELGLFSTDFAQCLSLDQWEVNRECVVLNRRLGEGAFGTVYGGEA--FLDPEGWVAVAVKTLKIGSTMEEKLNFLSEAEVMKRFKHDNIVQLLGVCTR--GEPVYCIMEFMLHGDLKTYLLSRRNIVDNKDIREA--------EDINATSLTQMAKDIASGLIYLHGLRYVHR----DLACRNCLVHADKTVKLADFGMTRKMHDS-----DYYRFNRKG-------------------------------------MLPVRWMSPESLWDGIFTAKSDVWSYGVLIYEIITFGSFPYQGLSNNQVLEYVKT---GNKLVMPNGCPGPVYD--------------------------------------FLNWCLSFDMKARPDIHQICEFLEKFPDLLTPCIEAPMTSVVMEDTDSLEMALPSNQNTVNLPASPIAYLHR---------RSLGSQEKLPVARKTSNTLQPGTKTIPKSQSRTILMPNDQSRRNSITTPLVTQYVNYDIHRSSSYQKQLMTLAAGDTSDYFS--------------------------------------------------------------------------------DNSKEIQIQNLREGGVKEICQTVTSL*--------------------------------------------------------------------------------------------------------------------------------------------------------------------------------------------------------------------------------------------------------------------------------------------------------------------------------------------------------------------------
>NveVKR
--------------------------------------------------------------------------------------------------------------------------------------------------------------------------------------------------------------------------------------------------------------------------------------------------------------------------------------------------------------------------------WLGSKLPQVFNEQYLGNKP--------------FVVLNWEPNTLTSTG--KLTRITLPPCRSVMLGDNXKMVNKYCGSVLNVMSSQSAYCDFPLMRLKKFAWSQVKAGAP-EVYHLLTKMYFSQDELNSMLLNHVDSEG------------------SKTSKELACDWLQR-KRDMWSSWLPVQNILN-GKVPVYLGGMFPMSHDPDAV--W---------------------------------------------------------------------------------------SSPGILAGAQMAVRSVNSDNTILSNYSLELLLEDTQCQTSLVLNSYIKFVTG-PHSRSLAGIL------GPPCSVQAEIVAE---VSPFYNTIQMGYSLEGVDLANRQKHPLFFRTSPSYFEFKK-----------AYAALFDALDWRRYAMLTDVN-YTPSTVTDTHAHLDDRGVKRVYSRVVALQ-------------QVQD--VKGYLRSLKRLNV--------RVIIGNLF-EGLARVVVCEAY---KQGMTPQNGYVWFLPFWLTDDWWN----NKISFNXSSR---NFASQKVAVPCTVTEMKEFIEGGYFTMSNAFFASANSHVVG---------GFTVDQWRREYEHIIKTQG--------------------------------------------------------------------------------------YTPSEYASFAYDAVWAYALALDKLFGSNSSSLDTIRTNATTQRLKCYLQQSNFSG-----------------------------VSGQVVFKES------E-RFLPRVTILQHFA--GKKVTVGQFIPVMPGDKGCY-GYGGCLSLNES------------------------------------------------------------------TIEWAG--GQRPSDGRPE-KEVCPVESFRAVIGLSCDGAYSVIYVIAFGLLLILVIAVLWMCIK--RRYDQ-----KYKSTQVRMEELGLMDR--SPVLQLDQWEILRENVVLNRKLGEGAFGTVFGGEAKGIRDHMEWVPVAVKTLKVGSSPEEKLEFLSEAETMKVFDHPNIVKLLGVCTK--GEPALAIMELMIYGDLKNFLLARRQFAN-QNIKEA--------EEVAPGRLTRMALDITSGLAYLSRLNFVHR----DLALRNCMIGAGHVVKLGDFGMTRAMFDS-----DYYRFGRKG-------------------------------------MLPVRWMAPESLMDGVFTTKSDVWGLGVTLWELCTMGSFPYQGFSNAEVVTYVQE---GNSMDPPQGAQQQFGD--------------------------------------LLKSCWLTDPNERPEPDKIMDLLSDNLELLKPCINCPTASVPRDD-----------------------------------------------------------------------------------------------------------------------------------------------------------------------------------------------------------------------------------------------------------------------------------------------------------------------------------------------------------------------------------------------------------------------------------------------------------------------------------------------------------------------------------------------------------------------------------------------------------
>SpVKR
MGSAYGYRLSAGAEECWDRKQDGWYLLEISAIYLRSLLSTQDHYYLLEIITIYSRSVLSTRDQYYLLEISVIYSRSVLSTQDQYYLLEISTIYKISVIYSRSVLSTQDQYYLLEINFESKQNFVVDGIVYPVVLGGSTSSWRPSQAFTNQVLKILLQEVMGYSNVTIAMDDTKVISTSQSVSQITGCFNAMCEEKSA---QTIWSPSIDAEVWLDDPLSLQPWMETQEIVDLGPIGIQARFGWYVSTALVT----------TLYSVDGLIVDHWRVLQNSQMTAYLTISTNEIEVLTTESAATAMFKGQRYCDRPECTNGVYYPPWCT-----QNNSQCVILLADYPESNFDKLTDQIQSLGLMVGVAWIGPNLKSTVQQRQEKNQP--------------TLFFGWTPDDLTSSG--AFSRVAFPSCQENAAEDNPASLN--CLHVVPDVDGATGGCDFPWQNVNKVAWRPLVVGAP-YIYDLLKDVTFASSKMDGIMYSYYFSR--------------------LNMAEFACEWVQR-NSGTWEPWIPSG-SAG-IKRTILLGGLFETLIDPTSP--N---------------------------------------------------------------------------------------S--GIEPGARMAIDAVNADLNILPNYKLTLASMETGCSPETSLLSYFKFYE--DRGQSLAGLV------GPMCSSEAEVVGS---VSRFLNTVVVSYQSDSPSLSNKDQYPYYFRTFPDTTEQCY-----------ALIELFQNFGWGRYALLSDSEDITYKVMKNMEEVMIEGGIEMVVDIYMATN-------------EVNQAAVTSYLEEIVSKKA--------HIIVGYFP-ENVARLVLCEAH---KQGLTGEKGYQWFLPEWYQDAWWDTDYHNKNSPSYSIF---STSPSSFNISCTTTEMMQAIKG-YISLSRAYIANWDKPVPG---------HETVEGWINEYNSLIEKEG--------------------------------------------------------------------------------------KMPSTYAAYAYDTVWTYAYALDKLLFNDVAALDTLSSQQTIRTYLRHLSNTSFSG-----------------------------VTGEVKFMDQ------D-RRGP-ISIHQHHP--PTTTIIGSYIPDMDTKD------QGSLSLNTS------------------------------------------------------------------GIMWAS--GSQPTDG-AN-GPTCMVEGLRQALGSDCRTAIALMNTILL-LVILVSTIILAVFIK--RRYDR-----KVKRTEQHIKQLTLMGLGEGALITLDEWEMPRENVVLNRKLGEGAFGTVYGGEA--LLDDNKWAAVAVKTLKLGASVEEKLDFLSEAEVMKRFNHKNIVNLLGVCTR--GEPMYAVMEFMLYGDLKTFLLGRRHLVG-EGVYER------NQHVMCPDQLTSMVSDIASGLSYLASINYVHR----DLACRNCLVDASYTVKIGDFGMTRALYDS-----DYYRLGKRS-------------------------------------KLPVRWMAPESLTEGIFTTMSDVWSLGVVIYEVVTFGSFPYQELSNAEVLDYIRN---RNSLRPPEGCSPALGA--------------------------------------LMMQCWAIQPQHRPTAKDVNDILCQRPHLITPCLGVPLGSIPPEEIHSTGLPLSPVRPKHPAPKHSTRSNSSTEMHMGREFNRIHDDEFLTGHLASVGHIFRASKRRSKNKKSFSRCSFELAPSGSRRLRRDSETERNCISIISSTASAPSTSMSNTSTPSTS--------------------------------------------------------------------------------QDSCVVAVEDLPPVIHRGRSRTSATLEHNF--------------------------------------------LHRLPSGGTFTKLLKKAATEDNIYSESESRQHSWSLFSCIDSERFEGLPLLQHQSSRRGSKRPRSKSLGSKSSGSKSPSSKHSLYVTLSRNGFDDSKEEETMISFVSN---------------------------------------------------------------------------------------------------------------------------------------------------------------------------------------------------------------
>SmVKR1
--------------------------------------------------------------------------------MDRLIFKLSYRLVFLVLITFGSCLDSNSPTPSCLSMSERSKWNRSFHFNNQXLRLKLEVTNRSSHWIVNYIFEILARERLGYQFIEFVKQDTDHPXLAISRLDCKDSNCYKLPDVHI-----------NLELWLSLGTITSSWVPHNRVIDNGPLGPTNRWAISSREEFMSQV-----------------------------------------SALTETQSDCRDKHRPTHSQIPLSQTAVQSECDLDICY------ASEFRNEFIRYFTGSEILS-KEFAHFPNLHS-SSPVMSIINWYPHGLGSFPLPSGLHFLGKKNHLNSTVIKTALDKIYHCSRQYSGTLSHI--------------------QNSKKSSFCQFESQQATKLSWAKLKSTVP-LIYQLVDRMHFSQSEYEDLLKSAN------------HLDPNSGQDLRSQYRDIACKWLRL-SPTRWVSWTKGWN----KKLNLTVAGLFAFYGKWVVSNLDH-------------------------------------------------------------------------------------------VAEQAINFVNHNPDYFSNTEYALTLDVRNLTCSQDVVLNDYFDLLTASKNRK-IIGVI------AALCSDSIEPVVE---VANMRRQIVVSPTVESVRFAKRYQYPYFFRTVPSMTHVSL-----------ILIRLFSSWGWRRVAVFREDDHFFDPLIFQSNGIDLIADFVMKENQLTYVT-------------------VLQALKLMNDRTS--------RIFMVEYF-AKGTAIILCAAY---HLGMHFDAGYVWFLNPWLSSNWWQ-APDVHPRECT-------------HEEMHNITSWTFTVGHQLIMEPLAHKFMPSSFSDGNLFAFDSSSHKLQGTSRRFRRYSNQYAQDLRIRKFKHPLYNGHFTNNYDDSPSDSELQRSVFNT-----------------------------------------KSEDVEYVHSSHDYAIHTYESVIVLAAALIHLLHQNPSAISVFESMSVAEAYRELVFETDFRYTIS-SRFIMD------------DSFANPVISLD--TGFHYVYRKDEIKSASQLRFNNLNERVADFWLLKQHQIN-ITVPIVLWSLDQEFVSDDN--------------------SMPLSSLMDAADLTNLAASERFAQLMG--------------ERWINDVNWGNND-GPPDDGSEH-DDDCVFGFVSRIFGVNCTGSTVIATISIVVFVTVLCFILFIVYYR----------------RKLKKTQLKIRQPYENLCNELKDIDIPPADIVLNRRVGQGAFGMVYGGEAK---RNGRWEAVAVKVIGNKATYEGKTDFLSEAKLMRSLDHRNVVRLVGICLYPKENHLYLIMEFMLNGDLKTYLLSRRVLAQQVPDHD----------GVCPATLTGMAIDIAEGLAYLHRKNLIHR----DIACRNCLVGSDGIVKIGDFGLTREMNSSENE--GYYRFTRN-------------------------------------CELPIRWMSPEAVQFGIFSVHSDIWSYGIVLYEIITFGVFPYDGLGDVEVVERVKRKDFSIIEFLPLAARNTTIS------------------------------------RLIYQCCQHQWQHRPASLDQIIAILRKNPDCVRPFLTNEPPKPNSTIDALR-FQPGAGACIMSKNTLASGDPSPSN-----------LVTCNITSDGIHGYPISSSIRGVLSATGSLGGSGKSPLGHHSSDSFSENLXTSAFLSFLSEAPLQNLGRRRHKTADG---------------STTTCRYHGIRRGTSSSS--------------------CGHTFR--------------------------SSEHSSG----------DRSTTEDQ---------------------------------------------PHLASEILRFPNCQK-----------------------FDSFSPKSTISFEERRLKNYSKTRHGKPSPIRKIFSKQISMGD--EHMELVLPKN--------------PTDYRYVHDSLNQ---SFVTPISYPQ-------DESKTRTSQGEIVYECEDFQN--------VQQDNS-------------LAFLP--------------------------------------------------------------------------------------------------------------------------
>SmVKR2
---------------------------------------------------------------------------------------MYQRLVLVFSFLWIIDKNSCASGDGCFGLFEKLKWNGTFSFNNKVLTLRLEVTNNPEHWIVNYLFEILARERLGYTKIEFVLIEDSNISSSLKRLQCPNTQCLKLPEIHL-----------NLLLWLPLDGNVKFWAKPSSVTDHGPLGPIRSWKLLTQS-CYNKS-----------------------------------------HLRGNPNY-----------------TSLKYDCSSTVD-------------TVSQNYSGYQTESVQNSDLLNNHSLLSGKSVTILDFELNSTCLRYN-------------SYSIPPPPLCSTDTKSTSTN------------------------------SYQYCYTESYQAVKVTWAKLRTAAP-QIFQLASKMYMSHDELGELVH---------------SALLDSNIDRQSTYKQVACRWLRQ-NPIKWKSWTVDWD----KKLNLTVAGLFSMYGKWVLHGLDR-------------------------------------------------------------------------------------------VAQEAVNFVNADSDYFRNSEYALSLDVRNLTCEPDVVLSDYFKVLENAVNTR-LIGSI------AALCSDSIEAVVE---LANIRKQIIVSPTVGSARFLEQQQYHYFFRTVPSMTLANF-----------ILLRLFLVWGWHRIVVFRKSDHFFEPLLFQAKGIEIIANIEMDEQQLTYKL-------------------AKDTLEELKQQNS--------RIFVVEYD-ARGTYLILCAAY---HEGMYFSAGYVWFLNPWLSDQWWS-ELVGRNTECN-------------FSEMLNITSWTFTVGHQLLIGPMVHS----FIPRTSEFMDSDSKSGNNSSGTPNRTSSEQIRRRRHVFAQSQTLEVPPVLSRTKHNPNPNDLGKSIFSD---------------------------------------HSKRKLIKDPLHD--YTVYTYDAVILLASAVVHLLRENPAAASALDHPDVSETLRTLVARTNFGYRFQTDNSTTGQSSEINELVPGINDDNFGVDAGFQLAGDYYGIRSQSPASASNLRFNDHNERIADYWLLKQRHLN-TTVPIIMWSTKNYEKVHEQ-------------------DQQQQSYDPFNHMISSNNMSNKYDWKTTNAPFLYDEFQKRMTERWLDHVNWHTLG-GPPNDGSIN-EKNCTLSFLSNQLHMGCTGATVFVTVTVTVLVLLPLIVFAHFYYR----------------RKLKEIENRTRKPFEELCTELADLDMPAENIVLNRRVGQGAFGLVFGGEAK---KSDLWEAVAVKVINEKANYEGKIDFLSEAKLMRSLNHPNVVRLIGISLN-PKASLYLIMELMLLGDLKTYLLSRRILAQRSPNHE----------DIRPSTLTQMSMDIGQGLAYLHSKHLIHR----DIACRNCLVAADRTVKIGDFGLTRQAAKNTSE--AYYRFTRK-------------------------------------CELPIRWMSPEAVQFGVFSIQSDIWSFGITLYEIITFGVFPYNGLGDVEVVERVKRMEFSITEFLPPQALNTVV------------------------------------CELINHCCKHQWQHRPSSMNQVLEVLIAYPDCIRPFLTDDPPKPNTTIDSLP-FQPTVDTCIISESAMTGLAAIDSVG-------GFRTIRSASTVAVPISXCSPSPVPLNLPDDNSDKYYGCEKRLSEQTNLRDSTLSNHHTIFDWSDNYTSHPYTDSSVHSKLIGFYQLPMFSDRQTLFPSVVTDESKELNIMSKSGESSSLPPVFNNYTTSFVTSVSNTINXSTNVLFNLSTSPISTTPSYQSIDESSQLIMKSPELITDQYTYSTGNTLHIR--------------------------------------------KQKRSNTTHINNTTSNIPDELNNLLSDNQLKLSLDADSIMNIEESDRSHMLITEDKNSDKQFFIVPRNESHMFNVSSIPRNPIQTWNINCLRPTRS-----------LINLTSVRYPKHYLQNNIKSEHYASVDHFSSITKHSDIHGSDLTLPPSLFTFISDSFLSGRKTV------------------------------------------------------------------------------------------------------------------------------------------------
>CsVKR1
--------------------------------------------------------------------------------------------------------------------------------------------------------------------------------------MCPDENCTELPEAHV-----------NLEVWLPLGTTPSFWAPPTKVTDHGPLGPVSRWALLLSPSFVTQS-----------------------------------------QNLQRPN--------------------LESTCDPVIR--------SVFRQNGEAFGTSLNLGNPENHSALPNVQSNATAKMLSVSWYMNGVDSVQN---CDRLGSQS-------STTQDWQPSSTNFFS--------------------------------PYCRFEAQQATKLTWAKLQRSVP-LIHQLVSRMNLTQAEYDGLLNATRS-----------PRDFASVAQLRTHYYDLACGWVRR-HQNHWKWWTVDWD----RKQTLTISGLFSSHGKWVYPTLHH-------------------------------------------------------------------------------------------IAKAAVDYVNNASDYFANTEYALQLDVRNLTCVKDVVVNDLFDMLFGSSDVK-MVGII------AALCSDVIEPVID---VAKQRRILVVSPTAESDRINQPSGDSYFFRTIPSMRNVNM-----------ALIRVFRNWSWQRVAVFREDEHFFNPGAFQKNNIDIIIDSEMSESQLTYTF-------------------VKRIMEEMIGHNS--------RIFIIEHF-ARGTALILCVAY---HLGLHFDLGYVWFINSWLVGEWWK-APGVMPAECT-------------ESQMMSITSWTFSMTQQLAIAPSLHASMRP----------------------------------------------------------------------------------------------------------------RNGPYIPGYHDYDIYTYESVIVLARALVVLLQKHPRAISVLEGPATAAAYRDLVSKTRIVYSLFEDKRSRN------------ASREAIGFSTDRPTGSFYGSHPNSSQEISYLQFNVFHDRNADFWLLQQRQIN-TTK-----SIAAIFVNPTS--------------------HNFPYGLTGPSELPSLDD---FNRFVS--------------EKWLGQIHWGGNG-GIPGDGSDT-GEGCMVGWISRLLGVNCPTAVVLFFISLVLLIALPLFTLFIVYYR----------------RKLKEAERLIRQPYEELCAELADIDIPASDIYLNRRVGQGAFGMVYGGEAK---RKGTWEAVAVKVIGSKASYEGKKDFLSEAKLMRNLDHKNVVRLIGICLHPPENHLYLIMEVMLLGDLRTYLLSRRVMAQQSPDHE----------DIRPSTLTRMATDIAEGVGYLHSKSLVHR----DIACRNCLVGSDRMVKIGDFGLTRQLSNLETE--GYYRFTRN-------------------------------------CQLPIRWMSPEIFQFGVFSVQSDLWSYGIVLYEIITFGVHPYEGLDEVMVVEGVKQNRLSILDFLPSAAINTPIA------------------------------------ALIGQCCQFQWQHRPASMDYINQRLRENPECVRPFLTDEPPKPTSRIDALP-FQPGAGACMMSENALVSDGPNPSTN-----MAGAVNVTDTVSNNHSTGTIGLAAVRGFHSTTGSLVGAGRSSLAYYSADSFPEAT--SAALRLLAADVAYPSGRRRHKTADN---------------AVNKERNTFLRRGTSSSSGDGGS----------HMKLETGSNIRNPKYPVFDLNPAFLQGWSASSDVPPSSAPHRSNRLEKSRHILFGKSESVDQGAAELVPILSTQKQTSICYTELRGSPRPTITGTQVRGPYNGPVVLPEVVSGVSFHPACHEQQNGVLASNPRSLSTGHLIGGQHQDNLVCNRTKSAPEHHPHGFDRESSSKLTPLPSVRRCNCPESNPCEHDLLNLPSTPSFVSGRKSAGRFVPSSARYVVGSAAQRLRSLLRAFSRSRKGDVSQCDGSNLRSTKSSICCRAVDFPNENELTSTQLAQTRSDSNQFSTSCPPLLLTRLPQVGPERIGCLPGLSVTEASFTPASAPPVQQYFFSFDSFTDVNADSTNSRFPPATSNASASRYPSTDCSMIPPVTFLHAVEVSPVALHLERQTPSPTVNTTSSSPPRTPSSSLVSHDHCSYLV
>CsVKR2
----------------------------------------------------------------------------------------------------------------------------VASYTEKCMHSTVVAS-----------------------------------TSGLN--------------------------------------------------------------HLIQQ-FSGSS-----------------------------------------RSKKNTWS-----------------FKFENSCSENPS-------------AYFERIS-----ALIDREVHSNDSSFTGQPVTVYEWTVEGSNIKSN-------------TYKWIDPPLCGTSSSLTPANGETIST--------------------IRDSDDKLCRTESYQAVKISWANLSSISP-PIHKLASRIYLADYDFEELRRKV-------------ARLRVGSSALEGFFHESACSWLRR-NPSKWVSWTEGWN----QKLNLTVAWMS----DSIYFGLKQ-------------------------------------------------------------------------------------------VAEQAIALLNGAASYFRDTEYAFTLHAH--HCQDGMALNEYFKILAGSAENR-LIGTI------AAIPSDRMESVVE---LSNLRKKLILSPTLATAQFLERRRYPYFFRTIPAMTQANY-----------ILLRLFLKWNWRRLVILRKRDHFFNARLFQAKNIEIID-MQLEEQQLTYKK-------------------ARHSLENLKKLNS--------RIFVVEYE-AIGTYRVLCAAY---HLGMHFDAGYVWFLNPWLSDGWWQHESLSGIKECT-------------HQQIANISSFTFSVGHQWMIPDLYFSEDESFVSPLSSSSSSNHSADRNDLLFHNKTSSLVNVGN----TKRQHPGTAKPRPKRQAVGDRSRISAALRNS---------------------------------------SHSYNLFDDSNQSKWYQAYTTDAVIALGVAVVNLLKSNPWALFELDRPQIAETLRDLVSQTNS--------------------------------APFGLFKTYF--ISSLFRSPLGLHFNSLNERVASHWVVKQTRGN-TTVPVFWWS-----VIQKQ-------------------PQQPVVSAAHRNQSTSQTTASKANSTVD------------------GEVDWSRNG-GPPPDGSQV-ADTCAFPFLSNTLRMGCTGATVFVAVSITLVCLIP-VILASLHYR----------------RKLREAERLTRKPFEELCEELADLDIAMEAIVLNRHIGQGAFGLVFGGEVK---TNGTWEAVAVKVLNEKATYEGKIDFLSEAKLMRSLEHRNVVRLIGISLN-LKNTIYLIMELMLLGDLKTYLLSRRILAQRSPDHE----------DIRPSTLTNMSIDIAQGVQYLHSKNLIHR----DIACRNCLVASDHVVKIGDFGLTRERTTNRPD--GYYRFTRN-------------------------------------CELPIRWMSPEAVQYGMFSVQSDIWSYGITLYEIVTFGVFPYSDMCDVEVVERIKRMEFSISDFLPASARNTVV------------------------------------WNLIRLCCQHQFGDRPSSMDQVLQVLYDYPECVRPFLTDEPPKPTLVTDQMPLVQPVLDGTTVRAPPISGYSVNDSCVSDMGLGAGFRNLRCSSATDFHPLQSSLSLQFGDQLEENAQRVVDTGVRYYYP---RRSRLS-HSSLHNLSSGGAGECLKTCSNHS---------------VVVSSACIGEYNRGNLSSSASSGS--------------SSSSRCPG------FFLPPS----------VPQSPQQEAHKPLLLT-----TTANSFCER--------------------------------------------TDAKMCSNTRRRSPS-----LN-----QSPALEDRAESLKLLHRNGTPNIAKSTELNVYRRLSDVPRRSLSVTNVQESVRSEEQTPELTTDEDLTF-----------HSVGTSIFSPVS--PDVIRADCSCP---FPAKPASGDTHDSCGMDPLYCHSFEHPP--------------------------------------------------------------------------------------------------------------------------------------------------------
>EgVKR
-----------------------------------------------------------------------------------------------------------------------------------------------------------------------------------------------------------------------------------------------------------------------------------------------------------------------------------MLKAYKTL-------------LLEDGMSMEMHVEQRPTQFLWNLTTQAPRFPILLNWYPNTLTLKSR-------------LVRLGVPDCVALRARTPVDS-----------------------------SVDSTCAFEVNQLVKVSWAGLAEAAP-LVTQLINRFHIKQTDYIQLLRRVSPNLLNYTD----AIERGEEKQFRARFRETACWWLRM-HRSRWEQWTEGWN----VKKEIIIGGMFTFAGTEEFKDLAP-------------------------------------------------------------------------------------------NAFHAVDVLNGDEKYFGNSEFAIRLQIRNLTCSQNVVLNDFFNFLTVNPNNESILGVI------LALCPDAIEATVR---LANLRRVLVISPTVESASFLWQKHYKFFFRTIPSAYTASF-----------IFIRLFQQWRWKRVAMFRKDDHYFYRDAFTANNITLVDDFEVKESMLTYALNLTIKSLFRVLTGVVYFLLGTQNVISVKQRNG--------RIIIVDHS-AGATAIILCAAF---HLNMRAEEGYVWFLSPWLSKNFWE-SPEVIPPECS-------------ASDLKVMHDYSFSVSHPLHTGAVIYSNLMTSMSGPNQSEASSGSKPDMRIRSHQRQLYEQCTFESVIVLGSAIARLLRENPSALSILSNPKMAEYDIVSAISSIFALRICIHTRFYFLFHQLKLLKRSSIEELFALERRLRTLVSKTHMEYSSRG-YLDKNAVSFFSNNVDQLGETLVYQFGVTPPSPPVPPQTPPPAYDE-------------------------------------------DPLAS--TVHQLSFDSHNDRLLEAWLLKQIQDK-TTVPITLWSFSGPLHGDEDGESTLLSKDRFRLHSSSGYSSSSSRGAWGGDKENGEEGEENGAEDNRNDAIAFKTFVDNLFEKPYDKPRWGGSGSLRPTDGSIT-EADCAFSFLSRWFGVSCVVGNWIFAMGVLIIIAIPVVAVVLAYFR----------------RRLREAEKLTRKPYEELCALLADVNIPLTDIVINRRIGDGAFGLVYGGEAK---FAGRWEAVAVKMNTNRTTYEAKVEFLSEAKLMRDLRHKNVVRLVGVCMDRPQDEIYLIMELMLLGDLKKYLLERRLTAQRCPDHE----------DICPATLTRMALDIAEGLAYLHSKQLIHR----DIACRNCLVGPDHVVKIGDFGLTREATAGSPY--GYYRFTRN-------------------------------------VELPIRWMPPEAVQFGIFSVKSDLWSYGIVLYEIITFGMFPYAELGDVEVVERVKRSEFSITQILPPAANGTTV-----YVEIKSP-----------WISVMLVFHSI-------------------------------------------------------------------------------------------------------------------------------------------------------------------------------------------------------------------------------------------------------------------------------------------------------------------------------------------------------------------------------------------------------------------------------------------------------------------------------------------------------------------------------------------------------------------------------------------------------------------------------------------------------------
>EmVKR
-------------------------------------------------------------------------------------------------------------------------------------------------------------------------------------------------------------------------------------------QLSTDPRISQDV-HPSQS-----------------------------------------FGEGVLFY-----------------DRPSMLKAYKTL-------------LSEDGMSMEMHVEQRPTQFLWNLTTQAPRFPILLNWYPNTLTLKSR-------------LVRLGVPDCVALRARTPVDS-----------------------------SVDSTCAFEVNQLVKVSWAGLAEAAP-LVTQLINRFHIKQTDYIQLLRRVSPNLLNYTD----AIERGEEKQFRARFRETACWWLRM-HRSRWEQWTEGWN----VKKEIIIGGMFTFAGTEEFKDLAPSKPALPLRPSINRCPFLRFWSLLFTSTLCTCRRKVGTLFNAFTLLSQSNDFGARHAFNVPETHCIRLVIQTPENTNRDKSELVHNRHSFAKNAFHAVDVLNGDEKYFGNSEFAIRLQIRNLTCSQNVVLNDFFNFLTVNPNNESILGVI------LALCPDAIEATVR---LANLRRVLVISPTVESASFLWQKHYKFFFRTIPSAYTASF-----------IFIRLFQQWQWKRVTMFRKDDHYFYRDAFTANNITLVDDFEVKESMLTYAV-------------------AQKNVMSVKQRNG--------RIIIVDHS-AAATAIILCAAF---HLNMRAEKGYVWFLSPWLSKNFWE-SPEVIPPECS-------------ANDLKVMHDYSFSVSHPLHTGAVIYSNLMTSMSGPNQSEVSSGSKPDMRIRSHQRQLYEQCTFESVIVLGSAIARLLRENPSALSILSNPKMAEYDIVSAISSIFTLRICIHTRFYFLFHHLKLLKRSSIEELFALERRLRTLVSKTHMEYSSRG-YLDKNAVSFFSNNVDQLGETLVYQFGVTPPSPPVPPQTPPPAYDE-------------------------------------------DPLAS--TVHQLSFDSHNDRLLEAWLLKQIQDK-TTVPITLWSFSGPLHGDEDGESTLLSKDRFRLHSSSGYSSSSSRGAWGGGKENGEEGEENGAEDNRNDAIAFKTFVDNLFEKPYDKPRWGGSGSLRPTDGSIT-EADCAFSFLSRWFGVSCVVGNWIFAMGVLIIIAIPVVAVVLAYFR----------------RRLREAEKLTRKPYEELCALLADVNIPLTDIVINRRIGDGAFGLVYGGEAK---FAGRWEAVAVKMNTNRTTYEAKVEFLSEAKLMRDLRHKNVVRLVGVCMDRPQDEIYLIMELMLLGDLKKYLLERRLTAQRCPDHE----------DICPTTLTRMALDIAEGLAYLHSKQLIHR----DIACRNCLVGPDHVVKIGDFGLTREATAGSPY--GYYRFTRN-------------------------------------VELPIRWMPPEAVQFGIFSVKSDLWSYGIVLYEIITFGMFPYAELGDVEVVERVKRSEFSITQILPPAANGTTVQTVSYFIEATSLSYLLFGEDPHSYILVVSGSHGTSRWRLIVSCCQYYWQHRPESMLQVIEEIRANENCIRPYLTDEPP--TLETTAIP-FLPGPGACIMPEPPPVPQPAFSAPMGARAWVGGAPFMNPSMPFTEPPSAGEGPQLHTAANSSSGGCGGGGGC--SQKVYFSSANSSSSLTSNSASSRRPHNAALNIRQTP-----------------VKQAPPP----TSVYAPPGHPG-----------------------------------------YQPSDELNPLLNPSNRSMSLEFLQKSDFHLQTL--------------------------------------------PSRRANEIDVEEELERISESGDVDLRREVEDEEGEVDFQGRRTKHQRTSRPQKPSLLSRSPFSVSVDPSGGTRRQQQHSGERYQLSHLYSSVDDEN-----------VTARRVQLGRGRALPCATTSTHDCGLLHLCLSLILSSGGCGVASGSATAHSDAERRRGPDYLQRE-----------------------------------------------------------------------------------------------------------------------------------------------
>HmVKR
---------------------------------------------------------------------------------------------------------------------------------------------------------------------------------------------------------------------------------------------------------------------------------------------------------------------------------------------------------------------------------------------------------------------------------------------------------------------------------------------------------------------------------------------------------------------------------------------------------------------------------------------------------------------------------------------------------------MG-------------------KLNRLLNGPTVQ----------------VALCPDAIEATVR---LANLRRVLVISPTVESASFLWQKHYKFFFRTIPSAYTASF-----------IFSRLFQEWQWKRVAIFRKDDHYFYREGFMAYNITLVDDFEVKEAVLTYAV-------------------AQKNVMTIKQRNV--------RIIIVDHS-AAATAKILCAAF---HLNMMAEKGYVWFLSPWIDKTAWD-SPEIIPPECS-------------VHDLKLMHKFSFSLSQ-----AVAYS---APSIGYNRSLENFG-KP--VRQSEQRKLYEQCAYESVLVLGSAVARLLRENPSALSILNHPKMAE--------------------------------------------RLRTLVSETQMEYISHGGYKDKNAVSFFTNPVDVLKETLVYRFGTTPPRPMVQPQIPIPHMGNG------------------------------------EEEDRNDPHNSGQKIHQLSFDAHNDRLLNSWVVKQYKDIGTTVPIILWSLGDKENATKGNETSQLP------------PTFPIRGGGGGDD------NDNVPDDNRNDVIAFKLFVDNLTKRYFDSPSWIAGGNGPPSDGSIT-EADCAFPFLSRWFGVTCVVGNWIFAMGILVIIAIPVVAIVLAYFR----------------RRLREAEKLTRKPYEELCALLADVNIPLSDIVINRRIGDGAFGLVYGGEAK---SAGRWEAVAVKMNTNRTTYEAKVEFLSEAKLMRDLRHKNVVRLVGVCMDRPQDEIYLIMELMLLGDLKKYLLERRLTAQRCPDDE----------DICPATLTRMALDIAEGLAYLHSRQLIHR----DIACRNCLVGPDHVVKIGDFGLTREASTGSPY--GYYRFTRN-------------------------------------VELPIRWMPPEAVQFGIFSVKSDLWSYGIVLYEIITFGMFPYADLGDVEVVERVKRSEFSITQILPPAANGTVV------------------------------------WRLIVSCCQYLWQHRPESMFQVIEEIRANENCIRPYLTDAPP--TLETTAIP-FLPGPGACIMPEPPSVSQPSFSAPMGARAWVGGTPFMNPSAPLTEPPSASNGPQRHAATTTANSRSSGGAACGGSQKVSYSSSSAASLVTTSNSGASSWVGQFGGVRQTP-----------------TRHRPPPPPPPASVYAPPGHPE-----------------------------------------YQPSEEHNPLLNPTNRQALLTLESSDGDKLIDI--------------------------------------------WSKRIRRHTQKS---------------------------------------------------------------------------------------------------------------------------------------------------------------------------------------------------------------------------------------------------------------------------------------------------------------
